# Supplementary material for: Spatial soft sweeps: Patterns of adaptation in populations with long-range dispersal
Source: PLoS Genet. 2019 Feb 11;15(2):e1007936. doi: 10.1371/journal.pgen.1007936 (PMC6386408; doi:10.1371/journal.pgen.1007936)
Supplement: S1 Code — Code written in the C++ programming language. Instructions for compilation and execution are provided in the associated README file. (ZIP) [file pgen.1007936.s002.zip]

Archive with 9 entries (9 files):
- code/lrd1d.cpp
- code/lrd2d.cpp
- code/spatialsoft1d.cpp
- code/spatialsoft2d.cpp
- code/popl.hpp
- code/lrd1d.h
- code/lrd2d.h
- code/Makefile
- code/README.md
