# Supplementary material for: Spatial soft sweeps: Patterns of adaptation in populations with long-range dispersal
Source: PLoS Genet. 2019 Feb 11;15(2):e1007936. doi: 10.1371/journal.pgen.1007936 (PMC6386408; doi:10.1371/journal.pgen.1007936)
Supplement: S1 Code — Code written in the C++ programming language. Instructions for compilation and execution are provided in the associated README file. (ZIP) [file pgen.1007936.s002.zip › code/lrd1d.cpp]

#include "lrd1d.h"


LongRangeSim::LongRangeSim(int dim, double decay, int finalsize) {
    d = dim;
    mu = decay;

    sites = PointArray();
    // sites.reserve(finalsize);
    sumsq = Point(d);

    rand01 = std::uniform_real_distribution<double>(0,1);
    randm11 = std::uniform_real_distribution<double>(-1,1);
}

Point LongRangeSim::GenerateLevyFlight() {
    Point xi(d);
    do { for (int i = 0; i < d; i++) xi[i] = randm11(rng); }
    while ((xi*xi).sum() > 1.);
    
    double norm = std::sqrt((xi*xi).sum());

    double rbyn = std::pow(rand01(rng), -1/mu)/norm;

    xi *= rbyn;
    return xi;
}

void LongRangeSim::addPoint(Point newpt) {
    sites.push_back(newpt);
    sumsq += newpt*newpt;
}

int LongRangeSim::N() {
    return sites.size();
}

int LongRangeSim::randomIndex() {
    return std::uniform_int_distribution<>(0,N()-1)(rng);
}

double LongRangeSim::Rg() {
    return sqrt(sumsq.sum()/N());
}


///////////////////////////////////////////////
// lattice with hashing
///////////////////////////////////////////////


latticeLongRangeSim::latticeLongRangeSim(int dim, double decay,
					 int finalsize, bool colored, int lattSize) {
    d = dim;
    mu = decay;
    L = lattSize;

    sites = quantizedPointArray();
    siteidxs = quantizedPointIteratorArray();
    times = std::vector<double>();
    // sites.reserve(finalsize);
    sumsq = Point(d);

    rand01 = std::uniform_real_distribution<double>(0,1);
    randm11 = std::uniform_int_distribution<>(0,1);

    randintL = (L > 0) ? std::uniform_int_distribution<quantizedPoint>(0,L) :
	std::uniform_int_distribution<quantizedPoint>(QPMIN,QPMAX);

    // keep track of colors?
    isColored = false;

    if (colored) {
	isColored = true;
	colors = colorArray();
    }
}

quantizedPoint latticeLongRangeSim::randomLatticePoint() {
    // assumes L > 0
    quantizedPoint xil = randintL(rng);
    return xil;
}

quantizedPoint latticeLongRangeSim::GenerateLevyFlight() {
    /* adapted from Hinrichsen, H. (2007). Non-equilibrium phase transitions with long-range interactions. 
       Journal of Statistical Mechanics: Theory and Experiment, 2007(7), P07006–P07006. 
       https://doi.org/10.1088/1742-5468/2007/07/P07006 */    
    int parity = 2*randm11(rng)-1;

    double r = std::pow(rand01(rng), -1/mu);

    quantizedPoint xi = parity*ptround(r);
    return xi;
}

void latticeLongRangeSim::wrap(quantizedPoint &pt) {
    if (L > 0)  pt = pt - floor((double) pt/L)*L;
}

// access functions
quantizedPoint latticeLongRangeSim::pointByIdx(int idx) {
    return *siteidxs[idx];
}

color latticeLongRangeSim::colorByIdx(int idx) {
    return colors[idx];
}

bool latticeLongRangeSim::addPoint(quantizedPoint newpt,double time) {
    if (L > 0) wrap(newpt);

    auto insert_status = sites.insert(newpt);
    if (insert_status.second) {
	siteidxs.push_back(insert_status.first);
	times.push_back(time);
	return true;
    }
    return false;
    //sumsq += newpt*newpt;
}

bool latticeLongRangeSim::addPoint(quantizedPoint newpt, color newcolor,double time) {
    if (!isColored) {
	std::cerr << "Not a colored simulation!" << std::endl;
	return false;
    }

    if (L > 0) wrap(newpt);

    // need to duplicate here to get insert_status
    auto insert_status = sites.insert(newpt);
    if (insert_status.second) {
	siteidxs.push_back(insert_status.first);
	colors.push_back(newcolor);
	times.push_back(time);
	return true;
    }
    return false;
}

int latticeLongRangeSim::N() {
    return sites.size();
}

int latticeLongRangeSim::randomIndex() {
    return std::uniform_int_distribution<>(0,N()-1)(rng);
}


int latticeLongRangeSim::randomIndex(int col) {
    int ridx = std::uniform_int_distribution<>(0,N()-1)(rng);
    while (colors[ridx] != col) ridx = std::uniform_int_distribution<>(0,N()-1)(rng);
    return ridx;
}

double latticeLongRangeSim::Rg() {
    return sqrt(sumsq.sum()/N());
}

color latticeLongRangeSim::randomTwoColor(double frac) {
    return rand01(rng) < frac;
}

int latticeLongRangeSim::populateHomeland(int diameter, int ncolor) {
    int maxcol = -1;
    int color;
    std::uniform_int_distribution<> randcol(0,ncolor-1);
    
    for (int i = 0; i < diameter; i++) {
	quantizedPoint pt = i-diameter/2;
	color = randcol(rng);
	if (addPoint(pt,color)) {
	    if (color > maxcol) maxcol = color;
	}
    }
    return maxcol;
}


// read-write functions
void latticeLongRangeSim::readfile(std::string initfile) {
    std::ifstream inputFile(initfile);
    std::string line;
    while(getline(inputFile, line)) {
	if (!line.length() || line[0] == '#')
	    continue;
	std::istringstream iss(line);
	double coord;
	quantizedPoint newpt;
	iss >> coord;
	newpt = coord;
	if (isColored) {
	    int col;
	    iss >> col;
	    addPoint(newpt,col);
	}
	else addPoint(newpt);
    }
}

void latticeLongRangeSim::output() {
    for (unsigned int i = 0; i < sites.size(); i++) {
	quantizedPoint elem = *siteidxs[i];
	std::cout << elem << ' ';
	if (isColored) std::cout << colors[i];
	// std::cout << ' ' << times[i];
	std::cout << std::endl;
    }
}


    
