# Supplementary material for: Spatial soft sweeps: Patterns of adaptation in populations with long-range dispersal
Source: PLoS Genet. 2019 Feb 11;15(2):e1007936. doi: 10.1371/journal.pgen.1007936 (PMC6386408; doi:10.1371/journal.pgen.1007936)
Supplement: S1 Code — Code written in the C++ programming language. Instructions for compilation and execution are provided in the associated README file. (ZIP) [file pgen.1007936.s002.zip › code/lrd2d.cpp]

#include <climits>
#include "lrd2d.h"


void recursive_array_fill(int L, int dim, int idx, int d, quantizedPoint &pt) {
    pt[--d] = idx % L;
    idx /= L;
    if (d == 0) {
	return;
    }
    return recursive_array_fill(L,dim,idx,d,pt);
}


///////////////////////////////////////////////
// lattice with hashing
///////////////////////////////////////////////


quantizedPoint operator+(const quantizedPoint& v1, const quantizedPoint& v2)
{
    quantizedPoint result(v1.size());
    for (unsigned int i = 0; i < v1.size(); i++) result[i] = v1[i]+v2[i];
    return result;    
}

std::ostream &operator<<(std::ostream &os, const quantizedPoint& pt) {
    for (auto const &elem: pt) os << elem << ' ';
    return os;
}


latticeLongRangeSim::latticeLongRangeSim(int dim, double decay,
					 lint finalsize, bool colored, lint lattSize) : sites(lattSize) {
    d = 2;
    mu = decay;
    L = lattSize;

    siteidxs = std::vector<quantizedPoint>();
    times = std::vector<double>();
    // sites.reserve(finalsize);
    sumsq = Point(d);

    rand01 = std::uniform_real_distribution<double>(0,1);
    randm11 = std::uniform_real_distribution<double>(-1,1);
    randintL = (L > 0) ? std::uniform_int_distribution<>(0,L-1) :
	std::uniform_int_distribution<>(INT_MIN,INT_MAX-1);

    isColored = colored;

}

quantizedPoint latticeLongRangeSim::randomLatticePoint() {
    // assumes L > 0
    quantizedPoint xil(d);
    for (int i = 0; i < d; i++) xil[i] = randintL(rng);
    return xil;
}

quantizedPoint latticeLongRangeSim::GenerateLevyFlight() {
    /* adapted from Hinrichsen, H. (2007). Non-equilibrium phase transitions with long-range interactions. 
       Journal of Statistical Mechanics: Theory and Experiment, 2007(7), P07006–P07006. 
       https://doi.org/10.1088/1742-5468/2007/07/P07006 */    
    Point xi(d);
    do { for (int i = 0; i < d; i++) xi[i] = randm11(rng); }
    while ((xi*xi).sum() > 1.);
    
    double norm = std::sqrt((xi*xi).sum());

    double rbyn = std::pow(rand01(rng), -1/mu)/norm;

    xi *= rbyn;

    quantizedPoint xil(d);
    for (int i = 0; i < d; i++) xil[i] = ptround(xi[i]);
    return xil;
}

void latticeLongRangeSim::wrap(quantizedPoint &pt) {
    if (L > 0) {
	for (int i = 0; i < d; i++) pt[i] = pt[i] - floor((double) pt[i]/L)*L;
    }
}

// access functions
quantizedPoint latticeLongRangeSim::pointByIdx(int idx) {
    return siteidxs[idx];
}

color latticeLongRangeSim::colorByIdx(int idx) {
    return sites.colorAtPoint(siteidxs[idx]);
}

bool latticeLongRangeSim::addPoint(quantizedPoint newpt, color newcolor,double time) {
    if (L > 0) wrap(newpt);

    // need to duplicate here to get insert_status
    if (sites.insert(newpt,newcolor)) {
	siteidxs.push_back(newpt);
	assert(sites.size() == siteidxs.size());
	times.push_back(time);
	return true;
    }
    return false;
}

lint latticeLongRangeSim::N() {
    return sites.size();
}

color latticeLongRangeSim::netColor() {
    color nc = 0;
    for (lint i=0; i < N(); i++) nc += colorByIdx(i);
    return nc;
}

int latticeLongRangeSim::randomIndex() {
    return std::uniform_int_distribution<>(0,N()-1)(rng);
}

quantizedPoint latticeLongRangeSim::randomEmptyPoint() {
    indextype pvecindex = sites.emptyptlongAtPos(std::uniform_int_distribution<>(0,sites.Nempty()-1)(rng));
    return sites.idxtopt(pvecindex);
}

std::pair<quantizedPoint,int> latticeLongRangeSim::randomPoint() {
    int ridx = randomIndex();
    return std::make_pair(pointByIdx(ridx),colorByIdx(ridx));
}

int latticeLongRangeSim::randomIndex(int col) {
    int ridx = randomIndex();
    while (colorByIdx(ridx) != col) ridx = std::uniform_int_distribution<>(0,N()-1)(rng);
    return ridx;
}


std::pair<quantizedPoint,int> latticeLongRangeSim::randomPoint(int col) {
    int ridx = randomIndex(col);
    return std::make_pair(pointByIdx(ridx),colorByIdx(ridx));
}


double latticeLongRangeSim::Rg() {
    return sqrt(sumsq.sum()/N());
}

color latticeLongRangeSim::randomTwoColor(double frac) {
    return rand01(rng) < frac;
}

int latticeLongRangeSim::populateHomeland(int diameter, int ncolor) {
    int maxcol = -1;
    int color;
    std::uniform_int_distribution<> randcol(0,ncolor-1);
    
    for (int i = 0; i < pow(diameter,d); i++) {
	quantizedPoint pt(d);
	recursive_array_fill(diameter,d,i,d,pt);
	Point cpt(d);

	for (int j=0; j < d; j++) {
	    pt[j] -= diameter/2.;
	    cpt[j] = pt[j];
	    if (L > 0) pt[j] += L/2;
	}

	if (sqrt((cpt*cpt).sum()) <= diameter/2.) {
	    // add point
	    color = randcol(rng);
	    if (addPoint(pt,color)) {
		if (color > maxcol) maxcol = color;
	    }
	}
    }
    return maxcol;
}


// read-write functions
void latticeLongRangeSim::readfile(std::string initfile, bool isColored) {
    std::ifstream inputFile(initfile);
    std::string line;
    while(getline(inputFile, line)) {
	if (!line.length() || line[0] == '#')
	    continue;
	std::istringstream iss(line);
	double coord;
	quantizedPoint newpt(d);
	for (int i = 0; i < d; i++) {
	    iss >> coord;
	    newpt[i] = coord;
	}
	if (isColored) {
	    int col;
	    iss >> col;
	    addPoint(newpt,col);
	}
	else addPoint(newpt);
    }
}

void latticeLongRangeSim::output(std::ostream& outstream) {
    for (unsigned int i = 0; i < sites.size(); i++) {
	quantizedPoint elem = pointByIdx(i);
	for (unsigned int j = 0; j < elem.size(); j++) outstream << elem[j] << ' ';
	if (isColored) outstream << colorByIdx(i);
	outstream << std::endl;
    }
}


    
