# Supplementary material for: Spatial soft sweeps: Patterns of adaptation in populations with long-range dispersal
Source: PLoS Genet. 2019 Feb 11;15(2):e1007936. doi: 10.1371/journal.pgen.1007936 (PMC6386408; doi:10.1371/journal.pgen.1007936)
Supplement: S1 Code — Code written in the C++ programming language. Instructions for compilation and execution are provided in the associated README file. (ZIP) [file pgen.1007936.s002.zip › code/spatialsoft1d.cpp]

#include <boost/program_options.hpp>
#include <random>
#include <iostream>
#include <iomanip>
#include <map>
#include "lrd1d.h"

namespace po = boost::program_options;

// random choice of growing from unoccupied or occupied sites
typedef std::map<double,quantizedPoint> weightMap;

double P_BARE = 1;
int lastcolor = 0;
weightMap weights;

double lastweightKey = 0.;

void addToEnd(quantizedPoint pt, double length) {
    weightMap::iterator it = weights.end();
    --it;
    double newKey = it->first + length;
    weights[newKey] = pt;
    lastweightKey = newKey;
}

void print_vec(quantizedPoint &pt) {
    std::cout << pt << std::endl;
}

void print_weights() {
    for (auto it = weights.begin(); it != weights.end(); it++) {
	std::cout << it->first << ' ' << it->second << ' ' << std::endl;
    }
}

void initialize_weights(latticeLongRangeSim &sim, double weight) {
    for (int i = 0; i < pow(sim.L,sim.d); i++) {
	quantizedPoint pt = i;
	addToEnd(pt,weight);
    }
}

weightMap::iterator randomFromWeights(latticeLongRangeSim &sim) {
    double randomKey = sim.rand01(sim.rng)*lastweightKey;
    weightMap::iterator it = weights.upper_bound(randomKey);
    return it;
}

weightMap::iterator weight_position(quantizedPoint &pt, int L, double weight) {
    double res = pt*weight;
    return weights.lower_bound(res+weight/2.);
}

void addNewMutation(latticeLongRangeSim &sim, weightMap::iterator basept, int color, double mutrate) {
    sim.addPoint(basept->second,color); // site now infected with new color
    basept->second = -sim.sites.size(); // weightmap now points to index in sim
    addToEnd(basept->second,P_BARE-mutrate); // additional chunk to weightmap
}

bool tryCopyMutation(latticeLongRangeSim &sim, quantizedPoint newpt, int color, double mutrate) {
    if (sim.addPoint(newpt,color)) {	
	// update the original entry point
	int newidx = sim.sites.size();
	weightMap::iterator it = weight_position(newpt,sim.L,mutrate);
	it->second = -newidx;
	
	newpt = -newidx; // newpt has been copied, so now use for adding to weights
	
	addToEnd(newpt, P_BARE-mutrate);

	return true;
    }
    return false;
}


int main(int argc, char* argv[]) {
    // Argument parsing
    po::options_description desc("Allowed options");
    desc.add_options()
	("help", "produce help message")
	("d", po::value<int>()->default_value(1), "dimension")
	("mu", po::value<double>()->default_value(1.), "jump kernel exponent")
	("L", po::value<int>()->default_value(-1), "lattice size (if negative, set by maxint")
	("seed", po::value<int>()->default_value(-1), "random number seed")
	("mutrate", po::value<double>()->default_value(0.), "mutation rate")
	("freq", "output only freq")
	;

    po::variables_map vm;
    po::store(po::parse_command_line(argc, argv, desc), vm);
    po::notify(vm);

    if (vm.count("help")) {
	std::cout << desc << "\n";
	return 1;
    }


    // Initialization
    int n = -1;
    int d = vm["d"].as<int>();
    double mu = vm["mu"].as<double>();
    int seed = vm["seed"].as<int>();
    
    if (seed < 0) {
	std::random_device rd;
	seed = rd();
    }

    int L = vm["L"].as<int>();
    
    if (n < 0) {
	if (L < 0)
	    std::cerr << "warning: filling to MAX_INT^d could take a while." << std::endl;
	n = pow(L,d);
    }

    double mutrate = vm["mutrate"].as<double>();


    if (mutrate > P_BARE) {
	std::cerr << " mutation rate must be less than " << P_BARE << std::endl;
	exit(0);
    }
    latticeLongRangeSim lrs = latticeLongRangeSim(d,mu,n,true,L);
    lrs.rng.seed(seed);
    weights[0.] = -1;


    if (mutrate > 0) initialize_weights(lrs,mutrate);
    // prepare the initial population with the appropriate fraction
    // start with requiring d = 1
    // print_weights();

    if (mutrate == 0) {
	std::cerr << " bad initialization (nonstarter)" << std::endl;
	exit(0);
    }

    
    double t = 0;

    bool notpan = (mu > 0); 
    
    // Loop
    while (lrs.N() < n) {
	weightMap::iterator basept = randomFromWeights(lrs);

	bool addedPoint = false;

	if (basept->second >= 0) { // newly mutated site
	    addNewMutation(lrs,basept,lastcolor++,mutrate);
	    addedPoint = true;
	}
	
	else { // try a jump
	    quantizedPoint newpt = lrs.pointByIdx(-basept->second-1) +
		(notpan ? lrs.GenerateLevyFlight() : lrs.randomLatticePoint());
	    lrs.wrap(newpt);
	    addedPoint = tryCopyMutation(lrs, newpt, lrs.colorByIdx(-basept->second-1), mutrate);
	}

    	t += 1./(lrs.N()+mutrate*(n-lrs.N()));
	
	if (!vm.count("freq") && addedPoint) {
	    int addedPointIdx = lrs.N()-1;
	    std::cout << lrs.pointByIdx(addedPointIdx) << ' ' << lrs.colorByIdx(addedPointIdx) << ' ' << t << std::endl;  
	}
	    

    }

    std::cerr << std::endl;

    std::cout << "# size: " << lrs.N() <<
	"\tclones: " << lastcolor << std::endl;

    if (vm.count("freq")) {
	// output clone freqs instead of full lattice
	std::map<color,int> clonect;
	for (int i = 0; i < lrs.N(); i++)
	    clonect[lrs.colorByIdx(i)]++;
	for (auto &elem : clonect)
	    std::cout << elem.first << ' ' << elem.second << std::endl;
    }
    // lrs.output();
    
}
