# Supplementary material for: Spatial soft sweeps: Patterns of adaptation in populations with long-range dispersal
Source: PLoS Genet. 2019 Feb 11;15(2):e1007936. doi: 10.1371/journal.pgen.1007936 (PMC6386408; doi:10.1371/journal.pgen.1007936)
Supplement: S1 Code — Code written in the C++ programming language. Instructions for compilation and execution are provided in the associated README file. (ZIP) [file pgen.1007936.s002.zip › code/spatialsoft2d.cpp]

#include "popl.hpp"
#include <random>
#include <iostream>
#include <iomanip>
#include <map>
#include "lrd2d.h"

using namespace popl;

// random choice of growing from unoccupied or occupied sites
typedef std::map<double,quantizedPoint> weightMap;

double P_BARE = 1;
int lastcolor = 0;
weightMap weights;

double lastweightKey = 0.;

void addToEnd(quantizedPoint pt, double length) {
    weightMap::iterator it = weights.end();
    --it;
    double newKey = it->first + length;
    weights[newKey] = pt;
    lastweightKey = newKey;
}

void print_vec(quantizedPoint &pt) {
    for (int elem : pt) std::cout << elem << ' ' ;
    std::cout << std::endl;
}

void print_weights() {
    for (auto it = weights.begin(); it != weights.end(); it++) {
	std::cout << it->first << ' ';
	for (auto elem: it-> second) std::cout << elem << ' ';
	std::cout << std::endl;
    }
}

void initialize_weights(latticeLongRangeSim &sim, double weight) {
    for (int i = 0; i < pow(sim.L,sim.d); i++) {
	quantizedPoint pt(sim.d);
	recursive_array_fill(sim.L,sim.d,i,sim.d,pt);
	addToEnd(pt,weight);
    }
}

weightMap::iterator randomFromWeights(latticeLongRangeSim &sim) {
    double randomKey = sim.rand01(sim.rng)*lastweightKey;
    weightMap::iterator it = weights.upper_bound(randomKey);
    return it;
}

weightMap::iterator weight_position(quantizedPoint &pt, int L, double weight) {
    double res = 0.;
    int dim = pt.size();
    for (int i = 0; i < dim; i++) res += pow(L,i)*pt[dim-i-1]*weight;
    return weights.lower_bound(res+weight/2.);
}

void addNewMutation(latticeLongRangeSim &sim, weightMap::iterator basept, int color, double mutrate) {
    sim.addPoint(basept->second,color); // site now infected with new color
    basept->second[0] = -sim.sites.size(); // weightmap now points to index in sim
    addToEnd(basept->second,P_BARE-mutrate); // additional chunk to weightmap
}

bool tryCopyMutation(latticeLongRangeSim &sim, quantizedPoint newpt, int color, double mutrate) {
    if (sim.addPoint(newpt,color)) {	
	// update the original entry point
	int newidx = sim.sites.size();
	weightMap::iterator it = weight_position(newpt,sim.L,mutrate);
	it->second[0] = -newidx;
	
	newpt[0] = -newidx; // newpt has been copied, so now use for adding to weights
	
	addToEnd(newpt, P_BARE-mutrate);

	return true;
    }
    return false;
}

int populateHomeland(latticeLongRangeSim &sim, int diameter, int ncolor, double mutrate) {
    int maxcol = -1;
    int color;
    std::uniform_int_distribution<> randcol(0,ncolor-1);
    
    for (int i = 0; i < pow(diameter,sim.d); i++) {
	quantizedPoint pt(sim.d);
	recursive_array_fill(diameter,sim.d,i,sim.d,pt);
	Point cpt(sim.d);

	for (int j=0; j < sim.d; j++) {
	    pt[j] -= diameter/2.;
	    cpt[j] = pt[j];
	}

	if (sqrt((cpt*cpt).sum()) <= diameter/2.) {
	    // add point
	    color = randcol(sim.rng);
	    if (mutrate > 0) {
		if (tryCopyMutation(sim,pt,randcol(sim.rng),mutrate)) {
		    if (color > maxcol) maxcol = color;
		}
	    }
	    else {
		// no prior weights; must create new entries
		// create dummy basept rather than duplicating addNewMutation
		if (sim.addPoint(pt,color)) {
		    pt[0] = -sim.sites.size();
		    addToEnd(pt,P_BARE);
		    if (color > maxcol) maxcol = color;
		}
	    }
	}
    }
    return maxcol;
}

int main(int argc, char* argv[]) {
    // Argument parsing
    OptionParser op("Allowed options");

    auto help_option = op.add<Switch>("h","help", "produce help message");
    auto d_option = op.add<Value<int>>("d","d","dimension",2);
    auto mu_option = op.add<Value<double>>("m","mu", "jump kernel exponent",1.);
    auto L_option = op.add<Value<int>>("L","L", "lattice size (if negative, set by maxint",-1);
    auto seed_option = op.add<Value<int>>("s","seed",  "random number seed",-1);
    auto mutrate_option = op.add<Value<double>>("u","mutrate", "mutation rate",0.);

    op.parse(argc,argv);
    if (help_option->is_set()) {
	std::cout << op << "\n";
	return 1;
    }


    // Initialization
    int n = -1; 
    int d = d_option->value();
    double mu = mu_option->value();
    int seed = seed_option->value();
    
    if (seed < 0) {
	std::random_device rd;
	seed = rd();
    }

    int L = L_option->value();
    
    if (n < 0) {
	if (L < 0)
	    std::cerr << "warning: filling to MAX_INT^d could take a while." << std::endl;
	n = pow(L,d);
    }

    double mutrate = mutrate_option->value();

    if (mutrate > P_BARE) {
	std::cerr << " mutation rate must be less than " << P_BARE << std::endl;
	exit(0);
    }
    latticeLongRangeSim lrs = latticeLongRangeSim(d,mu,n,true,L);
    lrs.rng.seed(seed);
    weights[0.] = quantizedPoint(d);


    if (mutrate > 0) initialize_weights(lrs,mutrate);
    // prepare the initial population with the appropriate fraction
    // start with requiring d = 1
    // print_weights();

    if (mutrate == 0) {
	std::cerr << " bad initialization (nonstarter)" << std::endl;
	exit(0);
    }

    
    double t = 0;

    bool notpan = (mu > 0); 
    
    // Loop
    while (lrs.N() < n) {
	bool mutateNotJump = lrs.randomTwoColor(mutrate*(n-lrs.N())/lrs.N());
	// weightMap::iterator basept = randomFromWeights(lrs);

	bool addedPoint = false;

	// if (basept->second[0] >= 0) { // newly mutated site
	//     addNewMutation(lrs,basept,lastcolor++,mutrate);
	//     addedPoint = true;
	// }

	if (mutateNotJump) {
	    quantizedPoint newmutpt = lrs.randomEmptyPoint();
	    addedPoint = lrs.addPoint(newmutpt,lastcolor++);
	}
	
	else { // try a jump
	    std::pair<quantizedPoint,int> randompt = lrs.randomPoint();
	    quantizedPoint newpt = randompt.first +
		(notpan ? lrs.GenerateLevyFlight() : lrs.randomLatticePoint());
	    lrs.wrap(newpt);
	    addedPoint = lrs.addPoint(newpt,randompt.second);
	}

	if (addedPoint) {
	    int addedPointIdx = lrs.N()-1;
	    std::cout << lrs.pointByIdx(addedPointIdx) << lrs.colorByIdx(addedPointIdx) << std::endl;  
	}
	    

    	t += 1./(lrs.N());

    }

    std::cerr << std::endl;

    std::cout << "# size: " << lrs.N() <<
	"\tclones: " << lastcolor << std::endl;
    
    // lrs.output();
    
}
