# Supplementary material for: Spatial soft sweeps: Patterns of adaptation in populations with long-range dispersal
Source: PLoS Genet. 2019 Feb 11;15(2):e1007936. doi: 10.1371/journal.pgen.1007936 (PMC6386408; doi:10.1371/journal.pgen.1007936)
Supplement: S1 Code — Code written in the C++ programming language. Instructions for compilation and execution are provided in the associated README file. (ZIP) [file pgen.1007936.s002.zip › code/popl.hpp]

/***
     ____   __  ____  __   
    (  _ \ /  \(  _ \(  )  
     ) __/(  O )) __// (_/\
    (__)   \__/(__)  \____/
    version 1.2.0
    https://github.com/badaix/popl

    This file is part of popl (program options parser lib)
    Copyright (C) 2015-2018 Johannes Pohl
    
    This software may be modified and distributed under the terms
    of the MIT license.  See the LICENSE file for details.
***/

/// checked with clang-tidy:
/// run-clang-tidy-3.8.py -header-filter='.*' -checks='*,-misc-definitions-in-headers,-google-readability-braces-around-statements,-readability-braces-around-statements,-cppcoreguidelines-pro-bounds-pointer-arithmetic,-google-build-using-namespace,-google-build-using-namespace'

#ifndef POPL_HPP
#define POPL_HPP

#ifndef NOMINMAX
#define NOMINMAX
#endif // NOMINMAX

#include <algorithm>
#include <cstdio>
#include <cstring>
#include <iostream>
#include <memory>
#include <sstream>
#include <stdexcept>
#include <vector>


namespace popl
{

#define POPL_VERSION "1.2.0"


/// Option's argument type
/**
 * Switch has "no" argument
 * Value has "required" argument
 * Implicit has "optional" argument
 */
enum class Argument
{
	no = 0,    // option never takes an argument
	required,  // option always requires an argument
	optional   // option may take an argument
};


/// Option's attribute
/**
 * inactive: Option is not set and will not be parsed
 * hidden:   Option is active, but will not show up in the help message
 * required: Option must be set on the command line. Otherwise an exception will be thrown
 * optional: Option must not be set. Default attribute.
 * advanced: Option is advanced and will only show up in the advanced help message
 * expoert:  Option is expert and will only show up in the expert help message
 */
enum class Attribute
{
	inactive = 0,
	hidden = 1,
	required = 2,
	optional = 3,
	advanced = 4,
	expert = 5
};


/// Option name type. Used in invalid_option exception.
/**
 * unspecified: not specified
 * short_name:  The option's short name
 * long_name:   The option's long name
 */
enum class OptionName
{
	unspecified,
	short_name,
	long_name
};


/// Abstract Base class for Options
/**
 * Base class for Options
 * holds just configuration data, no runtime data.
 * Option is not bound to a special type "T"
 */
class Option
{
friend class OptionParser;
public:
	/// Construct an Option
	/// @param short_name the options's short name. Must be empty or one character.
	/// @param long_name the option's long name. Can be empty.
	/// @param description the Option's description that will be shown in the help message
	Option(const std::string& short_name, const std::string& long_name, std::string description);

	/// Destructor
	virtual ~Option() = default;

	/// default copy constructor
	Option(const Option&) = default;

	/// default move constructor
	Option(Option&&) = default;

	/// default assignement operator
	Option& operator=(const Option&) = default;

	/// default move assignement operator
	Option& operator=(Option&&) = default;

	/// Get the Option's short name
	/// @return character of the options's short name or 0 if no short name is defined
	char short_name() const;

	/// Get the Option's long name
	/// @return the long name of the Option. Empty string if no long name is defined
	std::string long_name() const;

	/// Get the Option's long or short name
	/// @param what_name the option's name to return
	/// @param what_hyphen preced the returned name with (double-)hypen
	/// @return the requested name of the Option. Empty string if not defined.
	std::string name(OptionName what_name, bool with_hypen = false) const;

	/// Get the Option's description
	/// @return the description
	std::string description() const;

	/// Get the Option's default value
	/// @param out stream to write the default value to
	/// @return true if a default value is available, false if not
	virtual bool get_default(std::ostream& out) const = 0;

	/// Set the Option's attribute
	/// @param attribute
	void set_attribute(const Attribute& attribute);

	/// Get the Option's attribute
	/// @return the Options's attribute
	Attribute attribute() const;

	/// Get the Option's argument type
	/// @return argument type (no, required, optional)
	virtual Argument argument_type() const = 0;

	/// Check how often the Option is set on command line
	/// @return the Option's count on command line
	virtual size_t count() const = 0;

	/// Check if the Option is set
	/// @return true if set at least once
	virtual bool is_set() const = 0;

protected:
	/// Parse the command line option and fill the internal data structure
	/// @param what_name short or long option name
	/// @param value the value as given on command line
	virtual void parse(OptionName what_name, const char* value) = 0;

	/// Clear the internal data structure
	virtual void clear() = 0;

	std::string short_name_;
	std::string long_name_;
	std::string description_;
	Attribute attribute_;
};


/// Value option with optional default value
/**
 * Value option with optional default value
 * If set, it requires an argument
 */
template<class T>
class Value : public Option
{
public:
	/// Construct an Value Option
	/// @param short_name the option's short name. Must be empty or one character.
	/// @param long_name the option's long name. Can be empty.
	/// @param description the Option's description that will be shown in the help message
	Value(const std::string& short_name, const std::string& long_name, const std::string& description);

	/// Construct an Value Option
	/// @param short_name the option's short name. Must be empty or one character.
	/// @param long_name the option's long name. Can be empty.
	/// @param description the Option's description that will be shown in the help message
	/// @param default_val the Option's default value
	/// @param assign_to pointer to a variable to assign the parsed command line value to
	Value(const std::string& short_name, const std::string& long_name, const std::string& description, const T& default_val, T* assign_to = nullptr);

	size_t count() const override;
	bool is_set() const override;

	/// Assign the last parsed command line value to "var"
	/// @param var pointer to the variable where is value is written to
	void assign_to(T* var);

	/// Manually set the Option's value. Deletes current value(s)
	/// @param value the new value of the option
	void set_value(const T& value);

	/// Get the Option's value. Will throw if option at index idx is not available
	/// @param idx the zero based index of the value (if set multiple times)
	/// @return the Option's value at index "idx"
	T value(size_t idx = 0) const;

	/// Set the Option's default value
	/// @param value the default value if not specified on command line
	void set_default(const T& value);

	/// Check if the Option has a default value
	/// @return true if the Option has a default value
	bool has_default() const;

	/// Get the Option's default value. Will throw if no default is set.
	/// @return the Option's default value
	T get_default() const;
	bool get_default(std::ostream& out) const override;

	Argument argument_type() const override;

protected:
	void parse(OptionName what_name, const char* value) override;
	std::unique_ptr<T> default_;

	virtual void update_reference();
	virtual void add_value(const T& value);
	void clear() override;

	T* assign_to_;
	std::vector<T> values_;
};


/// Value option with implicit default value
/**
 * Value option with implicit default value
 * If set, an argument is optional
 * -without argument it carries the implicit default value
 * -with argument it carries the explicit value
 */
template<class T>
class Implicit : public Value<T>
{
public:
	Implicit(const std::string& short_name, const std::string& long_name, const std::string& description, const T& implicit_val, T* assign_to = nullptr);

	Argument argument_type() const override;

protected:
	void parse(OptionName what_name, const char* value) override;
};


/// Value option without value
/**
 * Value option without value
 * Does not require an argument
 * Can be either set or not set
 */
class Switch : public Value<bool>
{
public:
	Switch(const std::string& short_name, const std::string& long_name, const std::string& description, bool* assign_to = nullptr);

	void set_default(const bool& value) = delete;
	Argument argument_type() const override;

protected:
	void parse(OptionName what_name, const char* value) override;
};


using Option_ptr = std::shared_ptr<Option>;

/// OptionParser manages all Options
/**
 * OptionParser manages all Options
 * Add Options (Option_Type = Value<T>, Implicit<T> or Switch) with "add<Option_Type>(option params)"
 * Call "parse(argc, argv)" to trigger parsing of the options and to 
 * fill "non_option_args" and "unknown_options"
 */
class OptionParser
{
public:
	/// Construct the OptionParser
	/// @param description used for the help message
	explicit OptionParser(std::string description = "");

	/// Destructor
	virtual ~OptionParser() = default;

	/// Add an Option e.g. 'add<Value<int>>("i", "int", "description for the -i option")'
	/// @param T the option type (Value, Switch, Implicit)
	/// @param attribute the Option's attribute (inactive, hidden, required, optional, ...)
	/// @param Ts the Option's parameter
	template<typename T, Attribute attribute, typename... Ts>
	std::shared_ptr<T> add(Ts&&... params);

	/// Add an Option e.g. 'add<Value<int>>("i", "int", "description for the -i option")'
	/// @param T the option type (Value, Switch, Implicit)
	/// @param Ts the Option's parameter
	template<typename T, typename... Ts>
	std::shared_ptr<T> add(Ts&&... params);

	/// Parse the command line into the added Options
	/// @param argc command line argument count
	/// @param argv command line arguments
	void parse(int argc, const char * const argv[]);

	/// Produce a help message
	/// @param max_attribute show options up to this level (optional, advanced, expert)
	/// @return the help message
	std::string help(const Attribute& max_attribute = Attribute::optional) const;

	/// Get the OptionParser's description
	/// @return the description as given during construction
	std::string description() const;

	/// Get all options that where added with "add"
	/// @return a vector of the contained Options
	const std::vector<Option_ptr>& options() const;

	/// Get command line arguments without option
	/// e.g. "-i 5 hello" => hello
	/// e.g. "-i 5 -- from here non option args" => "from", "here", "non", "option", "args"
	/// @return vector to "stand-alone" command line arguments
	const std::vector<std::string>& non_option_args() const;

	/// Get unknown command options
	/// e.g. '--some_unknown_option="hello"'
	/// @return vector to "stand-alone" command line arguments
	const std::vector<std::string>& unknown_options() const;

	/// Get an Option by it's long name
	/// @param the Option's long name
	/// @return a pointer of type "Value, Switch, Implicit" to the Option or nullptr
	template<typename T>
	std::shared_ptr<T> get_option(const std::string& long_name) const;

	/// Get an Option by it's short name
	/// @param the Option's short name
	/// @return a pointer of type "Value, Switch, Implicit" to the Option or nullptr
	template<typename T>
	std::shared_ptr<T> get_option(char short_name) const;

protected:
	std::vector<Option_ptr> options_;
	std::string description_;
	std::vector<std::string> non_option_args_;
	std::vector<std::string> unknown_options_;

	Option_ptr find_option(const std::string& long_name) const;
	Option_ptr find_option(char short_name) const;
};


class invalid_option : public std::invalid_argument
{
public:
	enum class Error
	{
		missing_argument,
		invalid_argument,
		too_many_arguments,
		missing_option
	};

	invalid_option(const Option* option, invalid_option::Error error, OptionName what_name, std::string value, const std::string& text) :
		std::invalid_argument(text.c_str()), option_(option), error_(error), what_name_(what_name), value_(std::move(value))
	{
	}

	invalid_option(const Option* option, invalid_option::Error error, const std::string& text) :
		invalid_option(option, error, OptionName::unspecified, "", text)
	{
	}

	const Option* option() const
	{
		return option_;
	}

	Error error() const
	{
		return error_;
	}

	OptionName what_name() const
	{
		return what_name_;
	}

	std::string value() const
	{
		return value_;
	}

private:
	const Option* option_;
	Error error_;
	OptionName what_name_;
	std::string value_;
};


/// Base class for an OptionPrinter
/**
 * OptionPrinter creates a help message for a given OptionParser
 */
class OptionPrinter
{
public:
	/// Constructor
	/// @param option_parser the OptionParser to create the help message from
	explicit OptionPrinter(const OptionParser* option_parser) : option_parser_(option_parser)
	{
	}

	/// Destructor
	virtual ~OptionPrinter() = default;

	/// Create a help message
	/// @param max_attribute show options up to this level (optional, advanced, expert)
	/// @return the help message
	virtual std::string print(const Attribute& max_attribute = Attribute::optional) const = 0;

protected:
	const OptionParser* option_parser_;
};


/// Option printer for the console
/**
 * Standard console option printer
 * Creates a human readable help message
 */
class ConsoleOptionPrinter : public OptionPrinter
{
public:
	explicit ConsoleOptionPrinter(const OptionParser* option_parser);
	~ConsoleOptionPrinter() override = default;

	std::string print(const Attribute& max_attribute = Attribute::optional) const override;

private:
	std::string to_string(Option_ptr option) const;
};


/// Option printer for man pages
/**
 * Creates help messages in groff format that can be used in man pages
 */
class GroffOptionPrinter : public OptionPrinter
{
public:
	explicit GroffOptionPrinter(const OptionParser* option_parser);
	~GroffOptionPrinter() override = default;

	std::string print(const Attribute& max_attribute = Attribute::optional) const override;

private:
	std::string to_string(Option_ptr option) const;
};


/// Option printer for bash completion
/**
 * Creates a script with all options (short and long) that can be used for bash completion
 */
class BashCompletionOptionPrinter : public OptionPrinter
{
public:
	BashCompletionOptionPrinter(const OptionParser* option_parser, std::string program_name);
	~BashCompletionOptionPrinter() override = default;

	std::string print(const Attribute& max_attribute = Attribute::optional) const override;

private:
	std::string program_name_;
};


/// Option implementation /////////////////////////////////

inline Option::Option(const std::string& short_name, const std::string& long_name, std::string description) :
	short_name_(short_name),
	long_name_(long_name),
	description_(std::move(description)),
	attribute_(Attribute::optional)
{
	if (short_name.size() > 1)
		throw std::invalid_argument("length of short name must be <= 1: '" + short_name + "'");

	if (short_name.empty() && long_name.empty())
		throw std::invalid_argument("short and long name are empty");
}


inline char Option::short_name() const
{
	if (!short_name_.empty())
		return short_name_[0];
	return 0;
}


inline std::string Option::long_name() const
{
	return long_name_;
}


inline std::string Option::name(OptionName what_name, bool with_hypen) const
{
	if (what_name == OptionName::short_name)
		return short_name_.empty()?"":((with_hypen?"-":"") + short_name_);
	if (what_name == OptionName::long_name)
		return long_name_.empty()?"":((with_hypen?"--":"") + long_name_);
	return "";
}


inline std::string Option::description() const
{
	return description_;
}


inline void Option::set_attribute(const Attribute& attribute)
{
	attribute_ = attribute;
}


inline Attribute Option::attribute() const
{
	return attribute_;
}


/// Value implementation /////////////////////////////////

template<class T>
inline Value<T>::Value(const std::string& short_name, const std::string& long_name, const std::string& description) :
	Option(short_name, long_name, description),
	assign_to_(nullptr)
{
}


template<class T>
inline Value<T>::Value(const std::string& short_name, const std::string& long_name, const std::string& description, const T& default_val, T* assign_to) :
	Value<T>(short_name, long_name, description)
{
	assign_to_ = assign_to;
	set_default(default_val);
}


template<class T>
inline size_t Value<T>::count() const
{
	return values_.size();
}


template<class T>
inline bool Value<T>::is_set() const
{
	return !values_.empty();
}


template<class T>
inline void Value<T>::assign_to(T* var)
{
	assign_to_ = var;
	update_reference();
}


template<class T>
inline void Value<T>::set_value(const T& value)
{
	clear();
	add_value(value);
}


template<class T>
inline T Value<T>::value(size_t idx) const
{
	if (!this->is_set() && default_)
		return *default_;

	if (!is_set() || (idx >= count()))
	{
		std::stringstream optionStr;
		if (!is_set())
			optionStr << "option not set: \"";
		else
			optionStr << "index out of range (" << idx << ") for \"";

		if (short_name() != 0)
			optionStr << "-" << short_name();
		else
			optionStr << "--" << long_name();

		optionStr << "\"";
		throw std::out_of_range(optionStr.str());
	}

	return values_[idx];
}


template<class T>
inline void Value<T>::set_default(const T& value)
{
	this->default_.reset(new T);
	*this->default_ = value;
	update_reference();
}


template<class T>
inline bool Value<T>::has_default() const
{
	return (this->default_ != nullptr);
}


template<class T>
inline T Value<T>::get_default() const
{
	if (!has_default())
		throw std::runtime_error("no default value set");
	return *this->default_;
}


template<class T>
inline bool Value<T>::get_default(std::ostream& out) const
{
	if (!has_default())
		return false;
	out << *this->default_;
	return true;
}


template<class T>
inline Argument Value<T>::argument_type() const
{
	return Argument::required;
}


template<>
inline void Value<std::string>::parse(OptionName what_name, const char* value)
{
	if (strlen(value) == 0)
		throw invalid_option(this, invalid_option::Error::missing_argument, what_name, value, "missing argument for " + name(what_name, true));

	add_value(value);
}


template<class T>
inline void Value<T>::parse(OptionName what_name, const char* value)
{
	T parsed_value;
	std::string strValue;
	if (value != nullptr)
		strValue = value;

	std::istringstream is(strValue);
	int valuesRead = 0;
	while (is.good())
	{
		if (is.peek() != EOF)
			is >> parsed_value;
		else
			break;

		valuesRead++;
	}

	if (is.fail())
		throw invalid_option(this, invalid_option::Error::invalid_argument, what_name, value, "invalid argument for " + name(what_name, true) + ": '" + strValue + "'");

	if (valuesRead > 1)
		throw invalid_option(this, invalid_option::Error::too_many_arguments, what_name, value, "too many arguments for " + name(what_name, true) + ": '" + strValue + "'");

	if (strValue.empty())
		throw invalid_option(this, invalid_option::Error::missing_argument, what_name, "", "missing argument for " + name(what_name, true));

	this->add_value(parsed_value);
}


template<class T>
inline void Value<T>::update_reference()
{
	if (this->assign_to_)
	{
		if (this->is_set() || default_)
			*this->assign_to_ = value();
	}
}


template<class T>
inline void Value<T>::add_value(const T& value)
{
	values_.push_back(value);
	update_reference();
}


template<class T>
inline void Value<T>::clear()
{
	values_.clear();
	update_reference();
}


/// Implicit implementation /////////////////////////////////

template<class T>
inline Implicit<T>::Implicit(const std::string& short_name, const std::string& long_name, const std::string& description, const T& implicit_val, T* assign_to) :
	Value<T>(short_name, long_name, description, implicit_val, assign_to)
{
}


template<class T>
inline Argument Implicit<T>::argument_type() const
{
	return Argument::optional;
}


template<class T>
inline void Implicit<T>::parse(OptionName what_name, const char* value)
{
	if ((value != nullptr) && (strlen(value) > 0))
		Value<T>::parse(what_name, value);
	else
		this->add_value(*this->default_);
}


/// Switch implementation /////////////////////////////////

inline Switch::Switch(const std::string& short_name, const std::string& long_name, const std::string& description, bool* assign_to) :
	Value<bool>(short_name, long_name, description, false, assign_to)
{
}


inline void Switch::parse(OptionName /*what_name*/, const char* /*value*/)
{
	add_value(true);
}


inline Argument Switch::argument_type() const
{
	return Argument::no;
}


/// OptionParser implementation /////////////////////////////////

inline OptionParser::OptionParser(std::string description) : description_(std::move(description))
{
}


template<typename T, typename... Ts>
inline std::shared_ptr<T> OptionParser::add(Ts&&... params)
{
	return add<T, Attribute::optional>(std::forward<Ts>(params)...);
}


template<typename T, Attribute attribute, typename... Ts>
inline std::shared_ptr<T> OptionParser::add(Ts&&... params)
{
	static_assert(
		std::is_base_of<Option, typename std::decay<T>::type>::value,
		"type T must be Switch, Value or Implicit"
	);
	std::shared_ptr<T> option = std::make_shared<T>(std::forward<Ts>(params)...);

	for (const auto& o: options_)
	{
		if ((option->short_name() != 0) && (option->short_name() == o->short_name()))
			throw std::invalid_argument("duplicate short option name '-" + std::string(1, option->short_name()) + "'");
		if (!option->long_name().empty() && (option->long_name() == (o->long_name())))
			throw std::invalid_argument("duplicate long option name '--" + option->long_name() + "'");
	}
	option->set_attribute(attribute);
	options_.push_back(option);
	return option;
}


inline std::string OptionParser::description() const
{
	return description_;
}


inline const std::vector<Option_ptr>& OptionParser::options() const
{
	return options_;
}


inline const std::vector<std::string>& OptionParser::non_option_args() const
{
	return non_option_args_;
}


inline const std::vector<std::string>& OptionParser::unknown_options() const
{
	return unknown_options_;
}


inline Option_ptr OptionParser::find_option(const std::string& long_name) const
{
	for (const auto& option: options_)
		if (option->long_name() == long_name)
			return option;
	return nullptr;
}


inline Option_ptr OptionParser::find_option(char short_name) const
{
	for (const auto& option: options_)
		if (option->short_name() == short_name)
			return option;
	return nullptr;
}


template<typename T>
inline std::shared_ptr<T> OptionParser::get_option(const std::string& long_name) const
{
	Option_ptr option = find_option(long_name);
	if (!option)
		throw std::invalid_argument("option not found: " + long_name);
	auto result = std::dynamic_pointer_cast<T>(option);
	if (!result)
		throw std::invalid_argument("cannot cast option to T: " + long_name);
	return result;
}


template<typename T>
inline std::shared_ptr<T> OptionParser::get_option(char short_name) const
{
	Option_ptr option = find_option(short_name);
	if (!option)
		throw std::invalid_argument("option not found: " + std::string(1, short_name));
	auto result = std::dynamic_pointer_cast<T>(option);
	if (!result)
		throw std::invalid_argument("cannot cast option to T: " + std::string(1, short_name));
	return result;
}


inline void OptionParser::parse(int argc, const char * const argv[])
{
	unknown_options_.clear();
	non_option_args_.clear();
 	for (auto& opt : options_)
		opt->clear();

	for (int n=1; n<argc; ++n)
	{
		const std::string arg(argv[n]);
		if (arg == "--")
		{
			///from here on only non opt args
			for (int m=n+1; m<argc; ++m)
				non_option_args_.emplace_back(argv[m]);
		}
		else if (arg.find("--") == 0)
		{
			/// long option arg
			std::string opt = arg.substr(2);
			std::string optarg;
			size_t equalIdx = opt.find('=');
			if (equalIdx != std::string::npos)
			{
				optarg = opt.substr(equalIdx + 1);
				opt.resize(equalIdx);
			}

			Option_ptr option = find_option(opt);
			if (option && (option->attribute() == Attribute::inactive))
				option = nullptr;
			if (option)
			{
				if (option->argument_type() == Argument::no)
				{
					if (!optarg.empty())
						option = nullptr;
				}
				else if (option->argument_type() == Argument::required)
				{
					if (optarg.empty() && n < argc-1)
						optarg = argv[++n];
				}
			}

			if (option)
				option->parse(OptionName::long_name, optarg.c_str());
			else
				unknown_options_.push_back(arg);
		}
		else if (arg.find('-') == 0)
		{
			/// short option arg
			std::string opt = arg.substr(1);
			bool unknown = false;
			for (size_t m=0; m<opt.size(); ++m)
			{
				char c = opt[m];
				std::string optarg;

				Option_ptr option = find_option(c);
				if (option && (option->attribute() == Attribute::inactive))
					option = nullptr;
				if (option)
				{
					if (option->argument_type() == Argument::required)
					{
						/// use the rest of the current argument as optarg
						optarg = opt.substr(m + 1);
						/// or the next arg
						if (optarg.empty() && n < argc-1)
							optarg = argv[++n];
						m = opt.size();
					}
					else if (option->argument_type() == Argument::optional)
					{
						/// use the rest of the current argument as optarg
						optarg = opt.substr(m + 1);
						m = opt.size();
					}
				}

				if (option)
					option->parse(OptionName::short_name, optarg.c_str());
				else
					unknown = true;
			}
			if (unknown)
				unknown_options_.push_back(arg);
		}
		else
		{
			non_option_args_.push_back(arg);
		}
	}

	for (auto& opt : options_)
	{
		if ((opt->attribute() == Attribute::required) && !opt->is_set())
		{
			std::string option = opt->long_name().empty()?std::string(1, opt->short_name()):opt->long_name();
			throw invalid_option(opt.get(), invalid_option::Error::missing_option, "option \"" + option + "\" is required");
		}
	}
}


inline std::string OptionParser::help(const Attribute& max_attribute) const
{
	ConsoleOptionPrinter option_printer(this);
	return option_printer.print(max_attribute);
}


/// ConsoleOptionPrinter implementation /////////////////////////////////

inline ConsoleOptionPrinter::ConsoleOptionPrinter(const OptionParser* option_parser) : OptionPrinter(option_parser)
{
}


inline std::string ConsoleOptionPrinter::to_string(Option_ptr option) const
{
	std::stringstream line;
	if (option->short_name() != 0)
	{
		line << "  -" << option->short_name();
		if (!option->long_name().empty())
			line << ", ";
	}
	else
		line << "  ";
	if (!option->long_name().empty())
		line << "--" << option->long_name();

	if (option->argument_type() == Argument::required)
	{
		line << " arg";
		std::stringstream defaultStr;
		if (option->get_default(defaultStr))
		{
			if (!defaultStr.str().empty())
				line << " (=" << defaultStr.str() << ")";
		}
	}
	else if (option->argument_type() == Argument::optional)
	{
		std::stringstream defaultStr;
		if (option->get_default(defaultStr))
			line << " [=arg(=" << defaultStr.str() << ")]";
	}

	return line.str();
}


inline std::string ConsoleOptionPrinter::print(const Attribute& max_attribute) const
{
	if (option_parser_ == nullptr)
		return "";

	if (max_attribute < Attribute::optional)
		throw std::invalid_argument("attribute must be 'optional', 'advanced', or 'default'");

	std::stringstream s;
	if (!option_parser_->description().empty())
		s << option_parser_->description() << ":\n";

	size_t optionRightMargin(20);
	const size_t maxDescriptionLeftMargin(40);
//	const size_t descriptionRightMargin(80);

	for (const auto& option: option_parser_->options())
		optionRightMargin = std::max(optionRightMargin, to_string(option).size() + 2);
	optionRightMargin = std::min(maxDescriptionLeftMargin - 2, optionRightMargin);

	for (const auto& option: option_parser_->options())
	{
		if ((option->attribute() <= Attribute::hidden) || 
			(option->attribute() > max_attribute))
			continue;
		std::string optionStr = to_string(option);
		if (optionStr.size() < optionRightMargin)
			optionStr.resize(optionRightMargin, ' ');
		else
			optionStr += "\n" + std::string(optionRightMargin, ' ');
		s << optionStr;

		std::string line;
		std::vector<std::string> lines;
		std::stringstream description(option->description());
		while (std::getline(description, line, '\n'))
			lines.push_back(line);

		std::string empty(optionRightMargin, ' ');
		for (size_t n=0; n<lines.size(); ++n)
		{
			if (n > 0)
				s << "\n" << empty;
			s << lines[n];
		}
		s << "\n";
	}

	return s.str();
}


/// GroffOptionPrinter implementation /////////////////////////////////

inline GroffOptionPrinter::GroffOptionPrinter(const OptionParser* option_parser) : OptionPrinter(option_parser)
{
}


inline std::string GroffOptionPrinter::to_string(Option_ptr option) const
{
	std::stringstream line;
	if (option->short_name() != 0)
	{
		line << "-" << option->short_name();
		if (!option->long_name().empty())
			line << ", ";
	}
	if (!option->long_name().empty())
		line << "--" << option->long_name();

	if (option->argument_type() == Argument::required)
	{
		line << " arg";
		std::stringstream defaultStr;
		if (option->get_default(defaultStr))
		{
			if (!defaultStr.str().empty())
				line << " (=" << defaultStr.str() << ")";
		}
	}
	else if (option->argument_type() == Argument::optional)
	{
		std::stringstream defaultStr;
		if (option->get_default(defaultStr))
			line << " [=arg(=" << defaultStr.str() << ")]";
	}

	return line.str();
}


inline std::string GroffOptionPrinter::print(const Attribute& max_attribute) const
{
	if (option_parser_ == nullptr)
		return "";

	if (max_attribute < Attribute::optional)
		throw std::invalid_argument("attribute must be 'optional', 'advanced', or 'default'");

	std::stringstream s;
	if (!option_parser_->description().empty())
		s << ".SS " << option_parser_->description() << ":\n";

	for (const auto& option: option_parser_->options())
	{
		if ((option->attribute() <= Attribute::hidden) || 
			(option->attribute() > max_attribute))
			continue;
		s << ".TP\n\\fB" << to_string(option) << "\\fR\n";
		if (!option->description().empty())
			s << option->description() << "\n";
	}

	return s.str();
}


/// BashCompletionOptionPrinter implementation /////////////////////////////////

inline BashCompletionOptionPrinter::BashCompletionOptionPrinter(const OptionParser* option_parser, std::string program_name) : OptionPrinter(option_parser), program_name_(std::move(program_name))
{
}


inline std::string BashCompletionOptionPrinter::print(const Attribute& /*max_attribute*/) const
{
	if (option_parser_ == nullptr)
		return "";

	std::stringstream s;
	s << "_" << program_name_ << "()\n";
	s << R"({
	local cur prev opts
	COMPREPLY=()
	cur="${COMP_WORDS[COMP_CWORD]}"
	prev="${COMP_WORDS[COMP_CWORD-1]}"
	opts=")";

	for (const auto& option: option_parser_->options())
	{
		if (option->attribute() > Attribute::hidden)
		{
			if (option->short_name() != 0)
				s << "-" << option->short_name() << " ";
			if (!option->long_name().empty())
				s << "--" << option->long_name() << " ";
		}
	}

	s << R"("
	if [[ ${cur} == -* ]] ; then
		COMPREPLY=( $(compgen -W "${opts}" -- ${cur}) )
		return 0
	fi
}
complete -F )";
	s << "_" << program_name_ << " " << program_name_ << "\n";

	return s.str();
}


static inline std::ostream& operator<<(std::ostream& out, const OptionParser& op)
{
	return out << op.help();
}


} // namespace popl


#endif // POPL_HPP
