# Supplementary material for: Spatial soft sweeps: Patterns of adaptation in populations with long-range dispersal
Source: PLoS Genet. 2019 Feb 11;15(2):e1007936. doi: 10.1371/journal.pgen.1007936 (PMC6386408; doi:10.1371/journal.pgen.1007936)
Supplement: S1 Code — Code written in the C++ programming language. Instructions for compilation and execution are provided in the associated README file. (ZIP) [file pgen.1007936.s002.zip › code/lrd1d.h]

#ifndef LRD_H
#define LRD_H

#include <vector>
#include <valarray>
#include <set>
#include <unordered_set>
#include <random>
#include <numeric>
#include <cmath>
#include <iostream>
#include <fstream>
#include <cstdio>
#include <boost/functional/hash.hpp>
#include <limits>

typedef std::valarray<double> Point;
typedef std::vector<Point> PointArray;

#ifdef LONGINTARRAY
typedef long int quantizedPoint;
#define ptround(arg) std::lround(arg)
#else
typedef int quantizedPoint;
#define ptround(arg) std::round(arg)
#endif

#define QPMIN std::numeric_limits<quantizedPoint>::min()
#define QPMAX std::numeric_limits<quantizedPoint>::min()

typedef int color;
typedef std::vector<color> colorArray;

typedef std::unordered_set<quantizedPoint> quantizedPointArray;
typedef std::vector<quantizedPointArray::iterator> quantizedPointIteratorArray;

class LongRangeSim {
public:
    int d;
    double mu;

    PointArray sites;

    Point sumsq;
    Point GenerateLevyFlight();

    std::uniform_real_distribution<double> rand01, randm11;
    std::mt19937 rng;
    int randomIndex();
    int N();    

    LongRangeSim(int dim=1, double decay=1., int finalsize=1000);
    void addPoint(Point);
    double Rg();
    
};


class latticeLongRangeSim {
public:
    int d;
    double mu;
    int L;

    quantizedPointArray sites;
    quantizedPointIteratorArray siteidxs;
    std::vector<double> times;

    // keep track of colors if necessary
    bool isColored;
    colorArray colors;
    
    Point sumsq;
    quantizedPoint randomLatticePoint();
    quantizedPoint GenerateLevyFlight();

    std::uniform_real_distribution<double> rand01;
    std::uniform_int_distribution<> randm11;
    std::uniform_int_distribution<quantizedPoint> randintL;
    std::mt19937 rng;
    int randomIndex();
    int randomIndex(int);
    int N();    

    latticeLongRangeSim(int dim=1, double decay=1.,
			int finalsize=1000, bool colored=false, int lattSize=-1);
    bool addPoint(quantizedPoint,double time=0.);
    bool addPoint(quantizedPoint,color,double time=0.);
    int populateHomeland(int,int);
    
    double Rg();

    void wrap(quantizedPoint&);

    // access functions
    quantizedPoint pointByIdx(int);
    color colorByIdx(int);

    // random colors
    color randomTwoColor(double);

    // output functions
    void readfile(std::string);
    void output();
    
};


#endif  /*LRD_H*/
