# Supplementary material for: Spatial soft sweeps: Patterns of adaptation in populations with long-range dispersal
Source: PLoS Genet. 2019 Feb 11;15(2):e1007936. doi: 10.1371/journal.pgen.1007936 (PMC6386408; doi:10.1371/journal.pgen.1007936)
Supplement: S1 Code — Code written in the C++ programming language. Instructions for compilation and execution are provided in the associated README file. (ZIP) [file pgen.1007936.s002.zip › code/lrd2d.h]

#ifndef LRD_H
#define LRD_H

#include <vector>
#include <valarray>
#include <set>
#include <unordered_map>
#include <random>
#include <numeric>
#include <cmath>
#include <iostream>
#include <fstream>
#include <cstdio>
#include <boost/functional/hash.hpp>
#include <algorithm>

typedef std::valarray<double> Point;
typedef std::vector<Point> PointArray;


#ifdef LONGINTARRAY
typedef long lint;
#define ptround(arg) std::lround(arg)
#else
typedef int lint;
#define ptround(arg) std::round(arg)
#endif

typedef std::vector<lint> quantizedPoint;

typedef int color;
typedef std::vector<color> colorArray;


quantizedPoint operator+(const quantizedPoint&, const quantizedPoint&);
std::ostream &operator<<(std::ostream &, const quantizedPoint&);

// custom hash
struct qpHash
{
    typedef quantizedPoint argument_type;
    typedef std::size_t result_type;
    result_type operator()(argument_type const& in) const
	{
	    size_t size = in.size();
	    size_t seed = 0;
	    for (size_t i = 0; i < size; i++)
		//Combine the hash of the current vector with the hashes of the previous ones
		boost::hash_combine(seed, in[i]);
	    return seed;
	}
};

typedef std::size_t indextype;
typedef std::pair<quantizedPoint, color> qpColorPair;
typedef std::pair<color,indextype> colorIndexPair;
typedef std::vector<indextype> indexList;
typedef std::vector<colorIndexPair> colorList;

#define EMPTY -1

class quantizedPointArray {
private:
    colorList points;
    indexList emptypoints;
    unsigned int L;
    indextype N;
    indextype arrayindex(const quantizedPoint &pt) {
	return pt[0]*L + pt[1];
    }


public:
    typedef colorList::iterator iterator;
    typedef colorList::const_iterator const_iterator;
    iterator begin() { return points.begin(); }
    iterator end() { return points.end(); }

quantizedPointArray(unsigned int _L) : points(_L*_L,std::make_pair(EMPTY,0)), emptypoints(_L*_L), L(_L), N(0) {
	for (indextype i=0; i < L*L; i++) {
	    emptypoints[i] = i;
	    points[i].second = i;
	}
    }

    indextype size() { return N; }
    indextype Nempty() { return emptypoints.size(); }

    color colorAtPoint(const quantizedPoint &pt) {
	return points[arrayindex(pt)].first;
    }

    color colorAtIdx(const indextype idx) {
	return points[idx].first;
    }

    indextype emptyptlongAtPos(indextype idx) {
	return emptypoints[idx];
    }

    bool insert(quantizedPoint newpt, color newcolor) {
	// assumes wrapped
	// assert(newpt[0] >= 0 && newpt[0] < L && newpt[1] >= 0 && newpt[1] < L);
	// std::cerr << " entering addpoint " << newpt << ' ' << newcolor << ' ' << L << std::endl;
	if (colorAtPoint(newpt) != EMPTY) {
	    // std::cerr << "    occupied " << colorAtPoint(newpt) << std::endl;
	    return false; // occupied
	}
	points[arrayindex(newpt)].first = newcolor;
	
	// keep track of what is full an what is empty
	indextype emptyidxtoremove = points[arrayindex(newpt)].second; // ep-index of newpt
	indextype backidx = emptypoints.size()-1;                      // last index in ep
	indextype pointidxtoupdate = emptypoints[backidx];    // point stored by last index in ep

	// replace newpt with last point in ep
	emptypoints[emptyidxtoremove] = pointidxtoupdate;

	// update the ep-index of the formerly last point in ep
	points[pointidxtoupdate].second = emptyidxtoremove;

	// reduce length of ep by one
	emptypoints.pop_back();
	
	++N;

	assert (size()+Nempty() == L*L);
	return true;
    }

    quantizedPoint idxtopt(const indextype idx) {
	    quantizedPoint pt = {int(idx / L), int(idx % L)};
	return pt;
    }
};

typedef std::vector<quantizedPointArray::iterator> quantizedPointIteratorArray;


void recursive_array_fill(int L, int dim, int idx, int d, quantizedPoint &pt);

class latticeLongRangeSim {
public:
    int d;
    double mu;
    lint L;

    quantizedPointArray sites;
    std::vector<quantizedPoint> siteidxs;
    std::vector<double> times;

    // keep track of colors if necessary
    bool isColored;
    
    Point sumsq;
    quantizedPoint randomLatticePoint();
    quantizedPoint GenerateLevyFlight();

    std::uniform_real_distribution<double> rand01, randm11;
    std::uniform_int_distribution<> randintL;
    std::mt19937 rng;
    int randomIndex();
    int randomIndex(int);
    std::pair<quantizedPoint,int> randomPoint();
    std::pair<quantizedPoint,int> randomPoint(int);
    quantizedPoint randomEmptyPoint();
    lint N();
    color netColor();

    latticeLongRangeSim(int dim=1, double decay=1.,
			lint finalsize=1000, bool colored=false, lint lattSize=-1);
    void set_seed(int seed) { rng.seed(seed); }

    bool addPoint(quantizedPoint,color=0,double time=0.);
    int populateHomeland(int,int);
    
    double Rg();

    void wrap(quantizedPoint&);

    // access functions
    quantizedPoint pointByIdx(int);
    color colorByIdx(int);

    // random colors
    color randomTwoColor(double);

    // output functions
    void readfile(std::string initfile, bool isColored=false);
    void output(std::ostream& outstream=std::cout);
    
};

void output_site_freq_spectrum(latticeLongRangeSim &sim, int nbins=100, bool logbin =false);


#endif  /*LRD_H*/
