# Supplementary material for: Spatial soft sweeps: Patterns of adaptation in populations with long-range dispersal
Source: PLoS Genet. 2019 Feb 11;15(2):e1007936. doi: 10.1371/journal.pgen.1007936 (PMC6386408; doi:10.1371/journal.pgen.1007936)
Supplement: S1 Code — Code written in the C++ programming language. Instructions for compilation and execution are provided in the associated README file. (ZIP) [file pgen.1007936.s002.zip › code/Makefile]

LINKS=-lboost_program_options -lgsl -lgslcblas
CC=g++

CFLAGS=-std=c++11 -O3 -Wall $(EXTFLAGS)

lrd1d.o: lrd1d.cpp lrd1d.h
	$(CC) lrd1d.cpp -c -o $@ $(CFLAGS) 


lrd2d.o: lrd2d.cpp lrd2d.h
	$(CC) lrd2d.cpp -c -o $@ $(CFLAGS) $(NERSCFLAGS)


.SECONDEXPANSION:

spatialsoft2d: spatialsoft2d.cpp lrd2d.o
	$(CC) spatialsoft2d.cpp lrd2d.o -o $@ $(CFLAGS) $(LINKS)

spatialsoft1d: spatialsoft1d.cpp lrd1d.o
	$(CC) spatialsoft1d.cpp lrd1d.o -o $@ $(CFLAGS) $(LINKS)
