# Supplementary material for: Spatial soft sweeps: Patterns of adaptation in populations with long-range dispersal
Source: PLoS Genet. 2019 Feb 11;15(2):e1007936. doi: 10.1371/journal.pgen.1007936 (PMC6386408; doi:10.1371/journal.pgen.1007936)
Supplement: S1 Data — Text files containing tables of numerical data for all graphs in the manuscript, organized by Figure number and parameter set. Detailed descriptions of file layouts are provided in associated README files. (ZIP) [file pgen.1007936.s003.zip]

Archive with 396 entries (382 files):
- Fig6/
- Fig6/datafiles/
- Fig6/datafiles/csd_L10000000_mu4_mutrate0.0001_logbin.npy
- Fig6/datafiles/xave_L10000000_mu0.4_mutrate0.0001_logbin.npy
- Fig6/datafiles/csd_L10000000_mu2_mutrate1e-06_logbin.npy
- Fig6/datafiles/csd_L10000000_mu0.4_mutrate0.0001_logbin.npy
- Fig6/datafiles/xave_L10000000_mu1_mutrate1e-06_logbin.npy
- Fig6/datafiles/csd_L10000000_mu1.4_mutrate0.0001_logbin.npy
- Fig6/datafiles/xave_L10000000_mu4_mutrate0.0001_logbin.npy
- Fig6/datafiles/xave_L10000000_mu2_mutrate1e-06_logbin.npy
- Fig6/datafiles/csd_L10000000_mu1_mutrate1e-06_logbin.npy
- Fig6/datafiles/xave_L10000000_mu4_mutrate1e-06_logbin.npy
- Fig6/datafiles/csd_L10000000_mu4_mutrate1e-06_logbin.npy
- Fig6/datafiles/xave_L10000000_mu0.4_mutrate1e-06_logbin.npy
- Fig6/datafiles/csd_L10000000_mu1.4_mutrate1e-06_logbin.npy
- Fig6/datafiles/xave_L10000000_mu1.4_mutrate1e-06_logbin.npy
- Fig6/datafiles/csd_L10000000_mu1_mutrate0.0001_logbin.npy
- Fig6/datafiles/xave_L10000000_mu2_mutrate0.0001_logbin.npy
- Fig6/datafiles/csd_L10000000_mu2_mutrate0.0001_logbin.npy
- Fig6/datafiles/xave_L10000000_mu1_mutrate0.0001_logbin.npy
- Fig6/datafiles/xave_L10000000_mu1.4_mutrate0.0001_logbin.npy
- Fig6/datafiles/csd_L10000000_mu0.4_mutrate1e-06_logbin.npy
- Fig6/Readme
- Fig9/
- Fig9/datafiles/
- Fig9/datafiles/subdivno_L1000000_mu1.6_u1e-06.npy
- Fig9/datafiles/subdivno_L1000000_mu1.6_u1e-05.npy
- Fig9/datafiles/subsamp_L1000000_mu1.0_u1e-06.npy
- Fig9/datafiles/subdivno_L1000000_mu2.0_u0.001.npy
- Fig9/datafiles/subdivno_L1000000_mu0.4_u0.0001.npy
- Fig9/datafiles/subsamp_L1000000_mu0.8_u1e-05.npy
- Fig9/datafiles/subsamp_L1000000_mu0.4_u1e-06.npy
- Fig9/datafiles/subdivno_L1000000_mu2.0_u1e-05.npy
- Fig9/datafiles/subdivno_L1000000_mu2.0_u0.0001.npy
- Fig9/datafiles/subsamp_L10000000_mu0.2_u1e-05.npy
- Fig9/datafiles/subdivno_L1000000_mu1.4_u0.001.npy
- Fig9/datafiles/subsamp_L1000000_mu2.0_u1e-05.npy
- Fig9/datafiles/subdivno_L1000000_mu0.2_u1e-05.npy
- Fig9/datafiles/subdivno_L1000000_mu1.6_u0.001.npy
- Fig9/datafiles/subdivno_L1000000_mu0.2_u1e-06.npy
- Fig9/datafiles/subdivno_L10000000_mu0.2_u1e-05.npy
- Fig9/datafiles/subsamp_L1000000_mu0.2_u1e-05.npy
- Fig9/datafiles/subdivno_L10000000_mu0.4_u1e-06.npy
- Fig9/datafiles/subsamp_L1000000_mu0.6_u0.001.npy
- Fig9/datafiles/subdivno_L1000000_mu0.6_u1e-05.npy
- Fig9/datafiles/subdivno_L1000000_mu0.6_u1e-06.npy
- Fig9/datafiles/subdivno_L1000000_mu1.2_u1e-06.npy
- Fig9/datafiles/subsamp_L1000000_mu0.4_u0.0001.npy
- Fig9/datafiles/subsamp_L1000000_mu0.2_u1e-06.npy
- Fig9/datafiles/subdivno_L1000000_mu0.4_u1e-06.npy
- Fig9/datafiles/subdivno_L10000000_mu1.0_u1e-05.npy
- Fig9/datafiles/subdivno_L1000000_mu0.6_u0.001.npy
- Fig9/datafiles/subdivno_L10000000_mu0.4_u1e-05.npy
- Fig9/datafiles/subdivno_L1000000_mu0.8_u1e-06.npy
- Fig9/datafiles/subsamp_L1000000_mu3.0_u0.001.npy
- Fig9/datafiles/subdivno_L1000000_mu0.2_u0.001.npy
- Fig9/datafiles/subdivno_L1000000_mu0.4_u0.001.npy
- Fig9/datafiles/subdivno_L1000000_mu3.0_u1e-06.npy
- Fig9/datafiles/subsamp_L1000000_mu0.8_u1e-06.npy
- Fig9/datafiles/subsamp_L10000000_mu0.4_u1e-05.npy
- Fig9/datafiles/subsamp_L1000000_mu3.0_u1e-06.npy
- Fig9/datafiles/subdivno_L1000000_mu1.0_u1e-06.npy
- Fig9/datafiles/subsamp_L1000000_mu0.8_u0.0001.npy
- Fig9/datafiles/subdivno_L1000000_mu1.6_u0.0001.npy
- Fig9/datafiles/subdivno_L1000000_mu1.2_u1e-05.npy
- Fig9/datafiles/subsamp_L1000000_mu1.0_u0.001.npy
- Fig9/datafiles/subsamp_L10000000_mu0.2_u1e-06.npy
- Fig9/datafiles/subsamp_L1000000_mu0.8_u0.001.npy
- Fig9/datafiles/subdivno_L1000000_mu1.8_u1e-05.npy
- Fig9/datafiles/subdivno_L1000000_mu1.4_u0.0001.npy
- Fig9/datafiles/subdivno_L1000000_mu1.4_u1e-06.npy
- Fig9/datafiles/subsamp_L1000000_mu2.0_u1e-06.npy
- Fig9/datafiles/subdivno_L1000000_mu3.0_u1e-05.npy
- Fig9/datafiles/subsamp_L1000000_mu1.0_u0.0001.npy
- Fig9/datafiles/subsamp_L1000000_mu1.4_u1e-06.npy
- Fig9/datafiles/subsamp_L10000000_mu0.4_u1e-06.npy
- Fig9/datafiles/subdivno_L1000000_mu0.4_u1e-05.npy
- Fig9/datafiles/subsamp_L1000000_mu2.0_u0.001.npy
- Fig9/datafiles/subsamp_L1000000_mu0.4_u0.001.npy
- Fig9/datafiles/subdivno_L1000000_mu0.2_u0.0001.npy
- Fig9/datafiles/subdivno_L1000000_mu1.2_u0.001.npy
- Fig9/datafiles/subsamp_L1000000_mu0.2_u0.0001.npy
- Fig9/datafiles/subsamp_L1000000_mu2.0_u0.0001.npy
- Fig9/datafiles/subdivno_L1000000_mu0.6_u0.0001.npy
- Fig9/datafiles/subdivno_L10000000_mu0.2_u1e-06.npy
- Fig9/datafiles/subdivno_L1000000_mu2.0_u1e-06.npy
- Fig9/datafiles/subdivno_L10000000_mu0.8_u1e-05.npy
- Fig9/datafiles/subsamp_L1000000_mu1.4_u0.001.npy
- Fig9/datafiles/subdivno_L1000000_mu1.8_u0.001.npy
- Fig9/datafiles/subdivno_L1000000_mu3.0_u0.001.npy
- Fig9/datafiles/subdivno_L10000000_mu0.6_u1e-06.npy
- Fig9/datafiles/subsamp_L1000000_mu0.6_u1e-05.npy
- Fig9/datafiles/subsamp_L1000000_mu0.6_u1e-06.npy
- Fig9/datafiles/subdivno_L1000000_mu0.8_u0.001.npy
- Fig9/datafiles/subdivno_L10000000_mu1.0_u1e-06.npy
- Fig9/datafiles/subsamp_L1000000_mu1.4_u0.0001.npy
- Fig9/datafiles/subdivno_L1000000_mu0.8_u0.0001.npy
- Fig9/datafiles/subdivno_L1000000_mu1.0_u0.0001.npy
- Fig9/datafiles/subsamp_L1000000_mu3.0_u0.0001.npy
- Fig9/datafiles/subsamp_L1000000_mu0.6_u0.0001.npy
- Fig9/datafiles/subsamp_L1000000_mu0.2_u0.001.npy
- Fig9/datafiles/subdivno_L1000000_mu3.0_u0.0001.npy
- Fig9/datafiles/subdivno_L1000000_mu1.2_u0.0001.npy
- Fig9/datafiles/subdivno_L1000000_mu1.0_u1e-05.npy
- Fig9/datafiles/subdivno_L10000000_mu0.8_u1e-06.npy
- Fig9/datafiles/subdivno_L1000000_mu1.4_u1e-05.npy
- Fig9/datafiles/subsamp_L1000000_mu1.4_u1e-05.npy
- Fig9/datafiles/subdivno_L1000000_mu0.8_u1e-05.npy
- Fig9/datafiles/subdivno_L1000000_mu1.8_u1e-06.npy
- Fig9/datafiles/subsamp_L1000000_mu3.0_u1e-05.npy
- Fig9/datafiles/subdivno_L10000000_mu0.6_u1e-05.npy
- Fig9/datafiles/subdivno_L1000000_mu1.0_u0.001.npy
- Fig9/datafiles/subsamp_L1000000_mu0.4_u1e-05.npy
- Fig9/datafiles/subdivno_L1000000_mu1.8_u0.0001.npy
- Fig9/datafiles/subsamp_L1000000_mu1.0_u1e-05.npy
- Fig9/Readme
- Readme.md
- Fig5/
- Fig5/datafiles/
- Fig5/datafiles/csave_L10000000_mu0.4_mutrate0.001.npy
- Fig5/datafiles/dx_L1000000_mu1.6_mutrate1e-05.npy
- Fig5/datafiles/csave_L1000000_mu1.8_mutrate1e-06.npy
- Fig5/datafiles/dx_L1000000_mu2_mutrate0.0001.npy
- Fig5/datafiles/dx_L1000000_mu0.6_mutrate1e-05.npy
- Fig5/datafiles/csave_L1000000_mu0.6_mutrate1e-06.npy
- Fig5/datafiles/csave_L10000000_mu0.6_mutrate1e-06.npy
- Fig5/datafiles/dx_L10000000_mu1_mutrate1e-06.npy
- Fig5/datafiles/dx_L1000000_mu3_mutrate1e-06.npy
- Fig5/datafiles/csave_L1000000_mu1.6_mutrate0.001.npy
- Fig5/datafiles/dx_L1000000_mu1.2_mutrate0.001.npy
- Fig5/datafiles/dx_L1000000_mu0.6_mutrate0.0001.npy
- Fig5/datafiles/csave_L1000000_mu0.6_mutrate0.0001.npy
- Fig5/datafiles/csave_L10000000_mu0.8_mutrate1e-05.npy
- Fig5/datafiles/csave_L10000000_mu1_mutrate0.0001.npy
- Fig5/datafiles/csave_L1000000_mu1.8_mutrate0.001.npy
- Fig5/datafiles/csave_L1000000_mu1.4_mutrate1e-06.npy
- Fig5/datafiles/dx_L10000000_mu1_mutrate0.0001.npy
- Fig5/datafiles/dx_L1000000_mu0.4_mutrate0.0001.npy
- Fig5/datafiles/csave_L1000000_mu0.4_mutrate1e-06.npy
- Fig5/datafiles/dx_L10000000_mu0.4_mutrate1e-06.npy
- Fig5/datafiles/csave_L1000000_mu3_mutrate0.0001.npy
- Fig5/datafiles/csave_L1000000_mu2_mutrate0.0001.npy
- Fig5/datafiles/dx_L1000000_mu0.8_mutrate0.001.npy
- Fig5/datafiles/dx_L1000000_mu0.8_mutrate1e-06.npy
- Fig5/datafiles/dx_L1000000_mu1.4_mutrate1e-06.npy
- Fig5/datafiles/csave_L1000000_mu3_mutrate0.001.npy
- Fig5/datafiles/csave_L10000000_mu0.8_mutrate1e-06.npy
- Fig5/datafiles/dx_L1000000_mu0.6_mutrate1e-06.npy
- Fig5/datafiles/csave_L1000000_mu1.4_mutrate0.001.npy
- Fig5/datafiles/csave_L1000000_mu1.6_mutrate1e-06.npy
- Fig5/datafiles/dx_L1000000_mu1.2_mutrate1e-06.npy
- Fig5/datafiles/csave_L1000000_mu1.4_mutrate1e-05.npy
- Fig5/datafiles/csave_L10000000_mu1_mutrate0.001.npy
- Fig5/datafiles/dx_L10000000_mu0.8_mutrate1e-06.npy
- Fig5/datafiles/csave_L10000000_mu0.6_mutrate0.0001.npy
- Fig5/datafiles/csave_L1000000_mu1.8_mutrate1e-05.npy
- Fig5/datafiles/dx_L1000000_mu2_mutrate1e-06.npy
- Fig5/datafiles/csave_L10000000_mu0.4_mutrate1e-05.npy
- Fig5/datafiles/dx_L1000000_mu1_mutrate1e-05.npy
- Fig5/datafiles/csave_L1000000_mu0.8_mutrate0.001.npy
- Fig5/datafiles/dx_L10000000_mu0.6_mutrate1e-05.npy
- Fig5/datafiles/csave_L10000000_mu0.4_mutrate0.0001.npy
- Fig5/datafiles/dx_L10000000_mu0.6_mutrate1e-06.npy
- Fig5/datafiles/dx_L1000000_mu3_mutrate0.001.npy
- Fig5/datafiles/dx_L10000000_mu0.4_mutrate0.0001.npy
- Fig5/datafiles/csave_L10000000_mu1_mutrate1e-06.npy
- Fig5/datafiles/dx_L1000000_mu3_mutrate1e-05.npy
- Fig5/datafiles/csave_L10000000_mu0.4_mutrate1e-06.npy
- Fig5/datafiles/dx_L1000000_mu1_mutrate0.0001.npy
- Fig5/datafiles/dx_L1000000_mu0.6_mutrate0.001.npy
- Fig5/datafiles/csave_L1000000_mu1.2_mutrate1e-06.npy
- Fig5/datafiles/dx_L1000000_mu1.8_mutrate0.0001.npy
- Fig5/datafiles/dx_L1000000_mu1.6_mutrate0.001.npy
- Fig5/datafiles/dx_L1000000_mu1.4_mutrate1e-05.npy
- Fig5/datafiles/csave_L1000000_mu1.2_mutrate0.0001.npy
- Fig5/datafiles/csave_L1000000_mu1.6_mutrate0.0001.npy
- Fig5/datafiles/csave_L1000000_mu1_mutrate1e-06.npy
- Fig5/datafiles/dx_L10000000_mu0.6_mutrate0.001.npy
- Fig5/datafiles/dx_L1000000_mu1.2_mutrate0.0001.npy
- Fig5/datafiles/dx_L1000000_mu3_mutrate0.0001.npy
- Fig5/datafiles/dx_L1000000_mu0.4_mutrate1e-05.npy
- Fig5/datafiles/csave_L1000000_mu1.8_mutrate0.0001.npy
- Fig5/datafiles/csave_L1000000_mu0.4_mutrate0.0001.npy
- Fig5/datafiles/dx_L10000000_mu1_mutrate0.001.npy
- Fig5/datafiles/dx_L10000000_mu0.4_mutrate1e-05.npy
- Fig5/datafiles/csave_L10000000_mu0.8_mutrate0.0001.npy
- Fig5/datafiles/csave_L1000000_mu0.8_mutrate1e-05.npy
- Fig5/datafiles/csave_L10000000_mu0.8_mutrate0.001.npy
- Fig5/datafiles/dx_L1000000_mu0.4_mutrate0.001.npy
- Fig5/datafiles/csave_L1000000_mu2_mutrate1e-05.npy
- Fig5/datafiles/dx_L1000000_mu1.8_mutrate1e-05.npy
- Fig5/datafiles/dx_L10000000_mu1_mutrate1e-05.npy
- Fig5/datafiles/csave_L1000000_mu1.4_mutrate0.0001.npy
- Fig5/datafiles/csave_L1000000_mu3_mutrate1e-05.npy
- Fig5/datafiles/csave_L1000000_mu2_mutrate1e-06.npy
- Fig5/datafiles/csave_L1000000_mu2_mutrate0.001.npy
- Fig5/datafiles/csave_L1000000_mu0.6_mutrate0.001.npy
- Fig5/datafiles/dx_L1000000_mu1.2_mutrate1e-05.npy
- Fig5/datafiles/dx_L10000000_mu0.8_mutrate1e-05.npy
- Fig5/datafiles/csave_L1000000_mu0.6_mutrate1e-05.npy
- Fig5/datafiles/csave_L10000000_mu0.6_mutrate1e-05.npy
- Fig5/datafiles/dx_L1000000_mu1.4_mutrate0.001.npy
- Fig5/datafiles/csave_L1000000_mu0.8_mutrate1e-06.npy
- Fig5/datafiles/csave_L1000000_mu0.4_mutrate0.001.npy
- Fig5/datafiles/dx_L1000000_mu2_mutrate0.001.npy
- Fig5/datafiles/csave_L10000000_mu0.6_mutrate0.001.npy
- Fig5/datafiles/csave_L1000000_mu1.2_mutrate1e-05.npy
- Fig5/datafiles/dx_L1000000_mu1_mutrate0.001.npy
- Fig5/datafiles/dx_L1000000_mu0.8_mutrate0.0001.npy
- Fig5/datafiles/dx_L1000000_mu2_mutrate1e-05.npy
- Fig5/datafiles/dx_L1000000_mu1.6_mutrate0.0001.npy
- Fig5/datafiles/dx_L1000000_mu1_mutrate1e-06.npy
- Fig5/datafiles/dx_L10000000_mu0.4_mutrate0.001.npy
- Fig5/datafiles/dx_L1000000_mu1.6_mutrate1e-06.npy
- Fig5/datafiles/csave_L1000000_mu0.8_mutrate0.0001.npy
- Fig5/datafiles/dx_L1000000_mu1.8_mutrate0.001.npy
- Fig5/datafiles/dx_L1000000_mu1.8_mutrate1e-06.npy
- Fig5/datafiles/dx_L10000000_mu0.8_mutrate0.0001.npy
- Fig5/datafiles/csave_L1000000_mu1_mutrate0.001.npy
- Fig5/datafiles/dx_L10000000_mu0.8_mutrate0.001.npy
- Fig5/datafiles/csave_L1000000_mu1_mutrate0.0001.npy
- Fig5/datafiles/csave_L1000000_mu1.6_mutrate1e-05.npy
- Fig5/datafiles/csave_L1000000_mu1.2_mutrate0.001.npy
- Fig5/datafiles/dx_L1000000_mu0.8_mutrate1e-05.npy
- Fig5/datafiles/csave_L10000000_mu1_mutrate1e-05.npy
- Fig5/datafiles/csave_L1000000_mu1_mutrate1e-05.npy
- Fig5/datafiles/dx_L10000000_mu0.6_mutrate0.0001.npy
- Fig5/datafiles/csave_L1000000_mu0.4_mutrate1e-05.npy
- Fig5/datafiles/dx_L1000000_mu1.4_mutrate0.0001.npy
- Fig5/datafiles/csave_L1000000_mu3_mutrate1e-06.npy
- Fig5/datafiles/dx_L1000000_mu0.4_mutrate1e-06.npy
- Fig5/Readme
- Fig4/
- Fig4/datafiles/
- Fig4/datafiles/csave_L10000000_mu0.4_mutrate0.001.npy
- Fig4/datafiles/csave_L1000000_mu0.2_mutrate0.0001.npy
- Fig4/datafiles/csave_L1000000_mu1.8_mutrate1e-06.npy
- Fig4/datafiles/csave_L100000000_mu0.2_mutrate1e-07.npy
- Fig4/datafiles/csave_L1000000_mu0.6_mutrate1e-06.npy
- Fig4/datafiles/csave_L10000000_mu0.6_mutrate1e-06.npy
- Fig4/datafiles/csave_L100000000_mu1_mutrate1e-07.npy
- Fig4/datafiles/csave_L1000000_mu1.6_mutrate0.001.npy
- Fig4/datafiles/csave_L10000000_mu0.2_mutrate1e-05.npy
- Fig4/datafiles/csave_L1000000_mu0.6_mutrate0.0001.npy
- Fig4/datafiles/csave_L1000000_mu4_mutrate0.001.npy
- Fig4/datafiles/csave_L10000000_mu0.8_mutrate1e-05.npy
- Fig4/datafiles/csave_L10000000_mu1_mutrate0.0001.npy
- Fig4/datafiles/csave_L1000000_mu1.8_mutrate0.001.npy
- Fig4/datafiles/csave_L10000000_mu3_mutrate1e-06.npy
- Fig4/datafiles/csave_L10000000_mu0.8_mutrate1e-07.npy
- Fig4/datafiles/csave_L1000000_mu1.4_mutrate1e-06.npy
- Fig4/datafiles/csave_L10000000_mu1.4_mutrate1e-07.npy
- Fig4/datafiles/csave_L1000000_mu0.4_mutrate1e-06.npy
- Fig4/datafiles/csave_L1000000_mu3_mutrate0.0001.npy
- Fig4/datafiles/csave_L10000000_mu3_mutrate1e-07.npy
- Fig4/datafiles/csave_L1000000_mu2_mutrate0.0001.npy
- Fig4/datafiles/csave_L100000000_mu1_mutrate1e-08.npy
- Fig4/datafiles/csave_L10000000_mu4_mutrate1e-06.npy
- Fig4/datafiles/csave_L10000000_mu0.2_mutrate0.0001.npy
- Fig4/datafiles/csave_L1000000_mu3_mutrate0.001.npy
- Fig4/datafiles/csave_L10000000_mu0.8_mutrate1e-06.npy
- Fig4/datafiles/csave_L1000000_mu1.4_mutrate0.001.npy
- Fig4/datafiles/csave_L1000000_mu1.6_mutrate1e-06.npy
- Fig4/datafiles/csave_L1000000_mu1.4_mutrate1e-05.npy
- Fig4/datafiles/csave_L10000000_mu2_mutrate1e-06.npy
- Fig4/datafiles/csave_L10000000_mu1_mutrate0.001.npy
- Fig4/datafiles/csave_L10000000_mu0.6_mutrate0.0001.npy
- Fig4/datafiles/csave_L1000000_mu1.8_mutrate1e-05.npy
- Fig4/datafiles/csave_L10000000_mu0.4_mutrate1e-05.npy
- Fig4/datafiles/csave_L10000000_mu0.2_mutrate1e-08.npy
- Fig4/datafiles/csave_L10000000_mu2_mutrate1e-07.npy
- Fig4/datafiles/csave_L1000000_mu0.8_mutrate0.001.npy
- Fig4/datafiles/csave_L10000000_mu0.4_mutrate0.0001.npy
- Fig4/datafiles/csave_L10000000_mu1_mutrate1e-08.npy
- Fig4/datafiles/csave_L10000000_mu1_mutrate1e-06.npy
- Fig4/datafiles/csave_L10000000_mu0.4_mutrate1e-06.npy
- Fig4/datafiles/csave_L1000000_mu1.2_mutrate1e-06.npy
- Fig4/datafiles/csave_L10000000_mu1.8_mutrate1e-07.npy
- Fig4/datafiles/csave_L10000000_mu1.8_mutrate1e-06.npy
- Fig4/datafiles/csave_L1000000_mu0.2_mutrate0.001.npy
- Fig4/datafiles/csave_L100000000_mu0.2_mutrate1e-08.npy
- Fig4/datafiles/csave_L1000000_mu1.2_mutrate0.0001.npy
- Fig4/datafiles/csave_L1000000_mu1.6_mutrate0.0001.npy
- Fig4/datafiles/csave_L1000000_mu1_mutrate1e-06.npy
- Fig4/datafiles/csave_L1000000_mu4_mutrate1e-05.npy
- Fig4/datafiles/csave_L10000000_mu0.2_mutrate1e-06.npy
- Fig4/datafiles/csave_L1000000_mu1.8_mutrate0.0001.npy
- Fig4/datafiles/csave_L10000000_mu0.4_mutrate1e-08.npy
- Fig4/datafiles/csave_L1000000_mu0.4_mutrate0.0001.npy
- Fig4/datafiles/csave_L10000000_mu0.8_mutrate0.0001.npy
- Fig4/datafiles/csave_L1000000_mu0.8_mutrate1e-05.npy
- Fig4/datafiles/csave_L10000000_mu0.8_mutrate0.001.npy
- Fig4/datafiles/csave_L1000000_mu2_mutrate1e-05.npy
- Fig4/datafiles/csave_L1000000_mu1.4_mutrate0.0001.npy
- Fig4/datafiles/csave_L10000000_mu1.6_mutrate1e-07.npy
- Fig4/datafiles/csave_L1000000_mu3_mutrate1e-05.npy
- Fig4/datafiles/csave_L100000000_mu1_mutrate1e-09.npy
- Fig4/datafiles/csave_L1000000_mu4_mutrate1e-06.npy
- Fig4/datafiles/csave_L1000000_mu2_mutrate1e-06.npy
- Fig4/datafiles/csave_L1000000_mu2_mutrate0.001.npy
[truncated: 96 more entries]
