# Supplementary material for: Spatial soft sweeps: Patterns of adaptation in populations with long-range dispersal
Source: PLoS Genet. 2019 Feb 11;15(2):e1007936. doi: 10.1371/journal.pgen.1007936 (PMC6386408; doi:10.1371/journal.pgen.1007936)
Supplement: S1 Data — Text files containing tables of numerical data for all graphs in the manuscript, organized by Figure number and parameter set. Detailed descriptions of file layouts are provided in associated README files. (ZIP) [file pgen.1007936.s003.zip › Fig6/Readme]

# Figure 6: allele frequency spectra

`csd_....npy`: Each file contains the raw data for the allele frequency spectrum
$f(x)$ for the particular parameters. Each file has two rows: the first row has
the values of $x$ and the second row has the corresponding values of
$f(x)$. Note that the values of $x$ have a logarithmic spacing.

`xave_....npy`: Each file contains a single number, the value of the
ensemble-averaged clone size $\langle X \rangle$ for the particular parameter
set.
