# Supplementary material for: Spatial soft sweeps: Patterns of adaptation in populations with long-range dispersal
Source: PLoS Genet. 2019 Feb 11;15(2):e1007936. doi: 10.1371/journal.pgen.1007936 (PMC6386408; doi:10.1371/journal.pgen.1007936)
Supplement: S1 Data — Text files containing tables of numerical data for all graphs in the manuscript, organized by Figure number and parameter set. Detailed descriptions of file layouts are provided in associated README files. (ZIP) [file pgen.1007936.s003.zip › Fig9/Readme]

# Figure 9: Measures of diversity as a function of subrange size

`subsamp_...npy`: Data for panel (a), organized by parameter set. Each file has
two columns; the first column has the values of $L_\mathrm{s}/\langle
{r_\mathrm{eq}} \rangle$ and the second column has the corresponding values for
the probability $P_\mathrm{hard,s}(2)$ (y axis). Data curves represent ensemble
averages over many independent simulations.

`subdivno_...npy`: Data for panel (b), organized by parameter set. Each file has
two columns; the first column has the values of $L_\mathrm{s}/\langle
{r_\mathrm{max}} \rangle$ (x axis) and the second column has the corresponding
values for the number of independent colors $n_\mathrm{c,s} \times \langle
{r_\mathrm{eq}} \rangle/\langle {r_\mathrm{max}} \rangle$ (y axis). Data curves
represent ensemble averages over many independent simulations.
