# Supplementary material for: Spatial soft sweeps: Patterns of adaptation in populations with long-range dispersal
Source: PLoS Genet. 2019 Feb 11;15(2):e1007936. doi: 10.1371/journal.pgen.1007936 (PMC6386408; doi:10.1371/journal.pgen.1007936)
Supplement: S1 Data — Text files containing tables of numerical data for all graphs in the manuscript, organized by Figure number and parameter set. Detailed descriptions of file layouts are provided in associated README files. (ZIP) [file pgen.1007936.s003.zip › Readme.md]

# Data associated with figures in the manuscript_Spatial soft sweeps: patterns
of adaptation in populations with long-range dispersal_

## Description

This archive organizes the numerical data for quantitative figures in the
manuscript _Spatial soft sweeps: patterns of adaptation in populations with
long-range dispersal_ by Jayson Paulose, Joachim Hermisson, and Oskar
Hallatschek. Data were generated by processing the output of computer
simulations as described in the _Methods_ section of the manuscript (see
Supporting information `S1 Code` for the simulation code.)

Data for each figure is organized in its own unique folder, each of which has a
`Readme` file with additional details. Unless otherwise noted, data are
organized according to parameter sets, with a separate file for each unique
combination of simulation parameters: system size $L$, dispersal kernel exponent
$\mu$, and rescaled mutation rate $\tilde{u}$. The typical filename structure is
as follows:

(-descriptor-)_L(-Lval-)_mu(-muval-)_mutrate(-uval-).npy

where -descriptor- is a descriptive name; and -Lval-, -muval-, -uval- are the
numerical values of $L$, $\mu$ and $\tilde{u}$ respectively. 

Each file consists of raw text (numbers) arranged in rows and columns with
spaces used to separate values within rows. See individual `Readme` files within
each folder for the format specific to each figure.
