# Supplementary material for: Spatial soft sweeps: Patterns of adaptation in populations with long-range dispersal
Source: PLoS Genet. 2019 Feb 11;15(2):e1007936. doi: 10.1371/journal.pgen.1007936 (PMC6386408; doi:10.1371/journal.pgen.1007936)
Supplement: S1 Data — Text files containing tables of numerical data for all graphs in the manuscript, organized by Figure number and parameter set. Detailed descriptions of file layouts are provided in associated README files. (ZIP) [file pgen.1007936.s003.zip › Fig5/Readme]

# Figure 5: Average spatial extent of clones from 1D simulations

Each data file consists of a series of numbers, one to each line. 

Each individual entry is the average clone extent/size from an independent
simulation with the parameters stated in the file name. The ensemble average for
a particular quantity and parameter set is obtained by averaging over all
entries in the corresponding data file.

`dx_....npy`: Entries provide the average of the quantity $2 r_\text{max}$ in
each simulation.

`csave_....npy`: Entries provide the average of the quantity $X = 2 r_\text{eq}$
in each simulation.

The y axis value $\langle r_\text{max} \rangle / \langle r_\text{eq} \rangle$
for each data point in Figure 5 is obtained by dividing the two ensemble
averages computed from the pair of data files associated with that set of
parameters.
