# Supplementary material for: Spatial soft sweeps: Patterns of adaptation in populations with long-range dispersal
Source: PLoS Genet. 2019 Feb 11;15(2):e1007936. doi: 10.1371/journal.pgen.1007936 (PMC6386408; doi:10.1371/journal.pgen.1007936)
Supplement: S1 Data — Text files containing tables of numerical data for all graphs in the manuscript, organized by Figure number and parameter set. Detailed descriptions of file layouts are provided in associated README files. (ZIP) [file pgen.1007936.s003.zip › Fig4/Readme]

# Figure 4: Average clone sizes from 1D simulations

Each data file consists of a series of numbers, one to each line. 

Each individual entry is the average clone size from an independent simulation
with the parameters stated in the file name. The ensemble-averaged clone size
for a particular set of parameters is obtained by averaging over all entries in
the corresponding data file.
