# Supplementary material for: Spatial soft sweeps: Patterns of adaptation in populations with long-range dispersal
Source: PLoS Genet. 2019 Feb 11;15(2):e1007936. doi: 10.1371/journal.pgen.1007936 (PMC6386408; doi:10.1371/journal.pgen.1007936)
Supplement: S1 Data — Text files containing tables of numerical data for all graphs in the manuscript, organized by Figure number and parameter set. Detailed descriptions of file layouts are provided in associated README files. (ZIP) [file pgen.1007936.s003.zip › Fig8/datafiles/pis_L1000000_mu0.6_mutrate1e-06_jmax10_subrange1000000.npy9]

1.000000000000000000e+00 2.000000000000000000e+00 3.000000000000000000e+00 4.000000000000000000e+00 5.000000000000000000e+00 6.000000000000000000e+00 7.000000000000000000e+00 8.000000000000000000e+00 9.000000000000000000e+00
1.000000000000000000e+00 1.380823444629999952e-01 2.714642182794974046e-02 6.483909194029606124e-03 1.727179741731013759e-03 4.885771423362676854e-04 1.429355207983252953e-04 4.263894928893597247e-05 1.286879254407833317e-05
