# Supplementary material for: Spatial soft sweeps: Patterns of adaptation in populations with long-range dispersal
Source: PLoS Genet. 2019 Feb 11;15(2):e1007936. doi: 10.1371/journal.pgen.1007936 (PMC6386408; doi:10.1371/journal.pgen.1007936)
Supplement: S1 Data — Text files containing tables of numerical data for all graphs in the manuscript, organized by Figure number and parameter set. Detailed descriptions of file layouts are provided in associated README files. (ZIP) [file pgen.1007936.s003.zip › Fig8/Readme]

# Figure 8: Probability of hard sweep detection for different subrange sizes

Each file contains the raw data for the hard sweep detection probability
$P_\text{hard}(j)$ for the particular parameters (estimated as an ensemble
average over ten independent simulations). Each file has two rows: the first row
has the values of $j$ and the second row has the corresponding values of
$P_\text{hard}(j)$.

`pis_...subrange1000000.npy9`: Data for panel (a) (subrange size $L_s=10^6$).
`pis_...subrange1000.npy9`: Data for panel (a) (subrange size $L_s=1000$).
`pis_...subrange100.npy9`: Data for panel (a) (subrange size $L_s=100$).
