# Supplementary material for: Spatial soft sweeps: Patterns of adaptation in populations with long-range dispersal
Source: PLoS Genet. 2019 Feb 11;15(2):e1007936. doi: 10.1371/journal.pgen.1007936 (PMC6386408; doi:10.1371/journal.pgen.1007936)
Supplement: S1 Data — Text files containing tables of numerical data for all graphs in the manuscript, organized by Figure number and parameter set. Detailed descriptions of file layouts are provided in associated README files. (ZIP) [file pgen.1007936.s003.zip › Fig7/Readme]

# Figure 7: Probability of observing only one allele in a sample of given size

Raw data for $P_\text{hard}(j)$ estimated from simulations, organized by
parameter set. Each file has two columns; the first column has the values of $j$
and the second column has the corresponding values for the probability value.

`pij_L....npy`: Second column has raw $P_\text{hard}(j)$ values for panel (a).
`pijnorm_L....npy`: Second column has scaled probabilities
$P_\text{hard}(j)/(\langle X \rangle/L)^{j-1}$ shown in panel (b).

Data curves represent ensemble averages over many independent simulations.
