# Supplementary material for: Spatial soft sweeps: Patterns of adaptation in populations with long-range dispersal
Source: PLoS Genet. 2019 Feb 11;15(2):e1007936. doi: 10.1371/journal.pgen.1007936 (PMC6386408; doi:10.1371/journal.pgen.1007936)
Supplement: S1 Data — Text files containing tables of numerical data for all graphs in the manuscript, organized by Figure number and parameter set. Detailed descriptions of file layouts are provided in associated README files. (ZIP) [file pgen.1007936.s003.zip › Fig3/Readme]

# Figure 3: Occupancy profiles of clones

Each file contains the raw data for the profile curve $\langle
\rho(r/r_\text{eq}) \rangle$ for the particular parameters. Each file has two
rows: the first row has the values of $r/r_\text{eq}$ and the second row has the
corresponding values of $\rho(r/r_\text{eq})$.

Panels (a) and (b) display the profile curves on different axes, after smoothing
by convolution using a moving window that is three bins wide.

The core occupancy, panel (c), is the ratio of the summed occupancy values
within $0 < r/r_\text{eq} < 2$ to the total occupancy.
